# Supplementary material for: Longevity and Neutralizing Capacity of IgG Antibodies against SARS-CoV-2 Generated by the Application of BNT162b2, AZD1222, Convidecia, Sputnik V, and CoronaVac Vaccines: a Cohort Study in the Mexican Population
Source: Microbiol Spectr. 2023 Jan 5;11(1):e02376-22. doi: 10.1128/spectrum.02376-22 (PMC9927513; doi:10.1128/spectrum.02376-22)
Supplement: Supplemental file 1 — Data Set S1. Download spectrum.02376-22-s0001.xlsx, XLSX file, 0.2 MB [file spectrum.02376-22-s0001.xlsx]

## Sheet: Supplemental File 2
Vaccine	Number	IgG_ Day 0	RBD_Day 0	Result_Day 0	IgG_ Day 21	RBD_Day 21	Result_Day 21	IgG_ Day 90	RBD_Day 90	Result_Day 90	IgG_ Day 180	RBD_Day 180	Result_Day 180	Age	Sex	BMI	BMI_Result	Covid-19_questionnaire	Comorbidity	Diabetes	Obesity	Arterial hypertension	Immunosuppression	HIV	Pregnancy	Weeks of pregnancy	Medicine_1	Medicine_2	Medicine_3	Medicine_4
BNT162b2	1	3.8	5.49	Negative	-	-	-	400	96.13	Positive	-	-	-	71	Female	26.5625	Overweight	No	Yes	No	No	Yes	Yes	No	No	-	Micardiapor	-	-	-
BNT162b2	3	400	95.4126	Positive	-	-	-	400	74.12	Positive	400	94.74	Positive	49	Female	27.2392	Overweight	Yes	No	No	No	No	No	No	No	-	-	-	-	-
BNT162b2	4	27.9	50.1752	Positive	400	63.1339	Positive	400	96.21	Positive	-	-	-	58	Male	23.5078	Normal	No	No	No	No	No	No	No	No	-	Pregabalina	-	-	-
BNT162b2	5	3.8	2.99	Negative	40.7	97.3169	Positive	304	95.37	Positive	112	95.19	Positive	54	Male	28.699	Overweight	No	Yes	Yes	No	No	No	No	No	-	Seretide diskus	-	-	-
BNT162b2	8	363	96.878	Positive	400	36.732	Positive	400	96.21	Positive	-	-	-	58	Female	27.3034	Overweight	No	No	No	No	No	No	No	No	-	Levotiroxina	-	-	-
BNT162b2	9	3.8	0	Negative	84.1	96.7803	Positive	320	94.69	Positive	256	94.12	Positive	50	Female	23.3726	Normal	No	Yes	No	No	No	No	No	No	-	Loratadina	-	-	-
BNT162b2	10	256	95.7948	Positive	400	71.0223	Positive	400	93.13	Positive	400	96.42	Positive	57	Female	31.1634	Grade 1 obesity	Yes	Yes	No	Yes	Yes	No	No	No	-	TELMISARTAN	-	-	-
BNT162b2	11	52.7	86.6837	Positive	400	96.9949	Positive	400	95.64	Positive	371	96	Positive	53	Female	27.9267	Overweight	No	No	No	No	No	No	No	No	-	Diclofenaco	-	-	-
BNT162b2	12	83.6	85.6005	Positive	-	-	-	-	-	-	-	-	-	55	Female	25.7812	Overweight	No	No	No	No	No	No	No	No	-	Diclofenaco	-	-	-
BNT162b2	13	3.8	1.81	Negative	-	-	-	400	95.68	Positive	392	95.88	Positive	54	Female	23.5556	Normal	No	No	No	No	No	No	No	No	-	-	-	-	-
BNT162b2	14	29.5	62.281	Positive	-	-	-	-	-	-	-	-	-	66	Male	28.9341	Overweight	No	Yes	Yes	No	No	No	No	No	-	Insulina	-	-	-
BNT162b2	15	81.2	74.1319	Positive	-	-	-	-	-	-	-	-	-	51	Female	-	-	No	No	No	No	No	No	No	No	-	-	-	-	-
BNT162b2	16	3.8	13.21	Negative	-	-	-	-	-	-	-	-	-	56	Female	-	-	No	No	No	No	No	No	No	No	-	-	-	-	-
BNT162b2	17	400	96.8143	Positive	-	-	-	400	96.05	Positive	-	-	-	52	Female	28.1337	Overweight	No	Yes	No	No	Yes	No	No	No	-	Telmisartan	-	-	-
BNT162b2	18	3.8	2.8	Negative	-	-	-	400	96.13	Positive	-	-	-	51	Male	25.1486	Overweight	No	No	No	No	No	No	No	No	-	-	-	-	-
BNT162b2	19	113	90.5065	Positive	400	97.3169	Positive	-	-	-	-	-	-	59	Female	-	-	No	No	No	No	No	No	No	No	-	-	-	-	-
BNT162b2	20	3.8	3.44	Negative	-	-	-	400	95.98	Positive	316	95.19	Positive	56	Female	27.4077	Overweight	No	No	No	No	No	No	No	No	-	Paracetamol	-	-	-
BNT162b2	21	4.11	2.87	Negative	53.7	69.788	Positive	332	93.7	Positive	400	96.62	Positive	51	Female	31.25	Grade 1 obesity	No	Yes	No	Yes	No	No	No	No	-	-	-	-	-
BNT162b2	22	343	96.6231	Positive	-	-	-	-	-	-	-	-	-	50	Female	-	-	No	Yes	Yes	No	Yes	No	No	No	-	-	-	-	-
BNT162b2	23	400	96.7506	Positive	-	-	-	-	-	-	-	-	-	59	Female	-	-	No	No	No	No	No	No	No	No	-	-	-	-	-
BNT162b2	24	200	94.2657	Positive	400	97.3705	Positive	400	96.05	Positive	400	96.89	Positive	49	Male	25.7276	Overweight	No	Yes	Yes	No	No	No	No	No	-	Insulina	Metformina	-	-
BNT162b2	25	3.8	3.41	Negative	54.3	63.4022	Positive	400	94.99	Positive	220	92.84	Positive	59	Female	22.7694	Normal	No	No	No	No	No	No	No	No	-	-	-	-	-
BNT162b2	28	3.8	0	Negative	46.7	97.4242	Positive	318	95.14	Positive	80	81.82	Positive	51	Female	26.986	Overweight	No	No	No	No	No	No	No	No	-	-	-	-	-
BNT162b2	29	3.8	9.26	Negative	-	-	-	-	-	-	-	-	-	54	Female	-	-	No	Yes	Yes	No	Yes	No	No	No	-	Metformina	-	-	-
BNT162b2	30	146	95.8586	Positive	-	-	-	-	-	-	-	-	-	53	Male	38.5802	Grade 2 obesity	No	Yes	No	Yes	No	No	No	No	-	-	-	-	-
BNT162b2	31	4.01	2.94	Negative	45.2	97.3705	Positive	303	94.69	Positive	130	89.94	Positive	53	Male	26.5021	Overweight	No	Yes	Yes	No	No	No	No	No	-	Metformina	Glibendamida	Insulina	-
BNT162b2	32	83.3	73.6859	Positive	400	97.3705	Positive	400	95.68	Positive	400	95.78	Positive	58	Female	26.6389	Overweight	No	No	No	No	No	No	No	No	-	-	-	-	-
BNT162b2	33	85.4	80.5033	Positive	-	-	-	-	-	-	-	-	-	55	Female	-	-	No	No	No	No	No	No	No	No	-	Inversatan	-	-	-
BNT162b2	34	86.9	79.3565	Positive	400	82.3987	Positive	400	96.28	Positive	400	96.82	Positive	54	Male	31.5334	Grade 1 obesity	No	Yes	Yes	Yes	No	No	No	No	-	-	-	-	-
BNT162b2	35	400	82.9245	Positive	400	97.3705	Positive	400	81.05	Positive	400	74.46	Positive	54	Female	33.6485	Grade 1 obesity	Yes	Yes	Yes	Yes	No	No	No	No	-	Montelucas	-	-	-
BNT162b2	36	3.8	5.07	Negative	118	55.2992	Positive	400	96.13	Positive	-	-	-	-	Female	-	-	No	Yes	No	No	Yes	No	No	No	-	-	-	-	-
BNT162b2	37	137	85.6642	Positive	400	96.7858	Positive	400	95.9	Positive	400	96.15	Positive	56	Female	23.9224	Normal	Yes	Yes	No	No	No	No	No	No	-	Temerit	-	-	-
BNT162b2	38	66.1	66.6136	Positive	-	-	-	-	-	-	-	-	-	-	Male	-	-	No	Yes	Yes	No	No	No	No	No	-	Metformina	Gleglicamida	-	-
BNT162b2	39	111	87.5757	Positive	-	-	-	-	-	-	-	-	-	53	Female	26.1719	Overweight	No	No	No	No	No	No	No	No	-	-	-	-	-
BNT162b2	40	3.8	9.71	Negative	-	-	-	-	-	-	-	-	-	-	Female	41.1523	Grade 3 obesity	No	Yes	Yes	Yes	No	No	No	No	-	-	-	-	-
BNT162b2	42	133	76.999	Positive	-	-	-	-	-	-	-	-	-	39	Female	24	Normal	No	No	No	No	No	No	No	No	-	Acido folico	-	-	-
BNT162b2	43	3.8	17.75	Negative	-	-	-	-	-	-	-	-	-	55	Female	-	-	No	Yes	Yes	No	Yes	No	No	No	-	Hidroclorotiazida	Losartan	-	-
BNT162b2	44	9.12	7.77	Negative	-	-	-	-	-	-	-	-	-	-	Male	-	-	No	No	No	No	No	No	No	No	-	Cetirizina	-	-	-
BNT162b2	45	3.8	10.97	Negative	-	-	-	-	-	-	-	-	-	59	Male	22.4913	Normal	No	No	No	No	No	No	No	No	-	-	-	-	-
BNT162b2	46	400	96.8143	Positive	400	96.5235	Positive	400	96.13	Positive	400	96.82	Positive	55	Female	26.2985	Overweight	Yes	Yes	No	No	No	No	No	No	-	-	-	-	-
BNT162b2	47	3.8	11.38	Negative	86	55.8358	Positive	400	95.98	Positive	132	93.24	Positive	50	Female	-	-	No	No	No	No	No	No	No	No	-	-	-	-	-
BNT162b2	48	28.7	30.7423	Positive	204	95.8675	Positive	157	90.22	Positive	124	81.01	Positive	54	Male	28.578	Overweight	No	Yes	No	No	No	No	No	No	-	Levotiroxina	Aspirina Protec	-	-
BNT162b2	49	400	96.7506	Positive	400	97.2632	Positive	400	94.99	Positive	400	94.37	Positive	52	Female	26.4463	Overweight	Yes	Yes	Yes	No	No	No	No	No	-	Metformina	Glibendamida	-	-
BNT162b2	50	55.4	64.2561	Positive	-	-	-	400	95.68	Positive	-	-	-	59	Male	27.6817	Overweight	No	No	No	No	No	No	No	No	-	-	-	-	-
BNT162b2	51	3.8	2.73	Negative	34	91.575	Positive	400	94.39	Positive	240	88.72	Positive	53	Female	31.6456	Grade 1 obesity	No	Yes	No	Yes	No	No	No	No	-	-	-	-	-
BNT162b2	52	3.8	2.45	Negative	52.1	94.7411	Positive	245	91.89	Positive	107	75.34	Positive	58	Male	26.7949	Overweight	No	No	No	No	No	No	No	No	-	-	-	-	-
BNT162b2	53	3.8	1.03	Negative	8.68	24.98	Negative	40.3	63.36	Positive	9.18	17.36	Negative	59	Female	20.8117	Normal	No	Yes	Yes	No	Yes	No	No	No	-	Nifedipino	Furosemida	Insulina	-
BNT162b2	54	3.8	2.8	Negative	-	-	-	347	95.07	Positive	166	94.97	Positive	56	Female	29.9967	Grade 1 obesity	No	Yes	No	Yes	No	No	No	No	-	-	-	-	-
BNT162b2	55	236	95.7311	Positive	-	-	-	400	96.28	Positive	400	96.89	Positive	56	Female	27.2392	Overweight	No	Yes	No	No	Yes	Yes	No	No	-	Tramadol	Paracetamol	Ibuprofeno	-
BNT162b2	56	3.8	1.74	Negative	-	-	-	-	-	-	110	76.92	Positive	59	Male	31.6158	Grade 1 obesity	No	Yes	No	Yes	No	No	No	No	-	-	-	-	-
BNT162b2	57	226	96.1771	Positive	400	77.7837	Positive	400	96.13	Positive	400	96.89	Positive	54	Female	39.1217	Grade 2 obesity	Yes	Yes	No	Yes	No	No	No	No	-	-	-	-	-
BNT162b2	59	3.8	4.43	Negative	99.6	96.9949	Positive	400	95.75	Positive	222	92.97	Positive	55	Female	29.5159	Overweight	No	No	No	No	No	No	No	No	-	-	-	-	-
BNT162b2	60	4.28	3.08	Negative	107	28.146	Positive	400	95.45	Positive	206	92.97	Positive	57	Male	28.6501	Overweight	No	No	No	No	No	No	No	No	-	-	-	-	-
BNT162b2	61	3.8	3.16	Negative	-	-	-	-	-	-	-	-	-	-	Male	-	-	No	No	No	No	No	No	No	No	-	Meloxican	-	-	-
BNT162b2	62	400	8.44218	Positive	-	-	-	-	-	-	-	-	-	56	Female	41.6648	Grade 3 obesity	No	Yes	No	Yes	No	No	No	No	-	-	-	-	-
BNT162b2	63	109	71.5196	Positive	400	78.7497	Positive	-	-	-	-	-	-	52	Female	-	-	Yes	No	No	No	No	No	No	No	-	-	-	-	-
BNT162b2	64	98.9	86.8111	Positive	-	-	-	-	-	-	-	-	-	-	Male	-	-	Yes	No	No	No	No	No	No	No	-	-	-	-	-
BNT162b2	65	18.3	85.0908	Positive	263	97.3169	Positive	400	96.36	Positive	400	96.22	Positive	53	Male	22.4082	Normal	Yes	Yes	No	No	Yes	No	No	No	-	Losartan	-	-	-
BNT162b2	66	41.5	46.9258	Positive	400	72.6321	Positive	400	96.05	Positive	-	-	-	-	Male	-	-	Yes	No	No	No	No	No	No	No	-	-	-	-	-
BNT162b2	67	117	86.3014	Positive	-	-	-	-	-	-	-	-	-	52	Male	24.9135	Normal	Yes	No	No	No	No	No	No	No	-	-	-	-	-
BNT162b2	68	24.5	34.6926	Positive	400	78.696	Positive	400	96.21	Positive	400	96.82	Positive	59	Female	28	Overweight	No	No	No	No	No	No	No	No	-	-	-	-	-
BNT162b2	69	3.8	7.1	Negative	18	96.8876	Positive	189	93.33	Positive	97.3	84.19	Positive	60	Male	24.3911	Normal	No	No	No	No	No	No	No	No	-	-	-	-	-
BNT162b2	70	3.8	12.02	Negative	-	-	-	-	-	-	-	-	-	51	Female	-	-	No	Yes	No	No	Yes	No	No	No	-	-	-	-	-
BNT162b2	71	3.8	13.73	Negative	-	-	-	-	-	-	-	-	-	52	Male	-	-	No	No	No	No	No	No	No	No	-	-	-	-	-
BNT162b2	72	3.8	12.44	Negative	-	-	-	165	81.81	Positive	-	-	-	53	Female	29.2101	Overweight	No	No	No	No	No	No	No	No	-	-	-	-	-
BNT162b2	73	66.4	73.0487	Positive	400	96.7803	Positive	400	95.83	Positive	400	96.15	Positive	50	Female	32.0161	Grade 1 obesity	No	Yes	No	Yes	No	No	No	No	-	-	-	-	-
BNT162b2	74	400	96.3683	Positive	-	-	-	-	-	-	-	-	-	53	Male	32.4219	Grade 1 obesity	Yes	Yes	No	Yes	No	No	No	No	-	-	-	-	-
BNT162b2	75	3.8	14.03	Negative	-	-	-	-	-	-	-	-	-	76	Female	-	-	Yes	No	No	No	No	No	No	No	-	-	-	-	-
BNT162b2	76	18	29.022	Positive	-	-	-	400	93.59	Positive	-	-	-	-	Female	-	-	Yes	Yes	No	No	No	Yes	No	No	-	Predisona	Caltrate	Metrofexato	Acido folico
BNT162b2	77	44.7	48.7098	Positive	-	-	-	-	-	-	-	-	-	50	Female	23.4375	Normal	Yes	Yes	No	No	No	No	No	No	-	-	-	-	-
BNT162b2	78	3.8	1.52	Negative	47.1	96.8876	Positive	400	95.3	Positive	310	95.47	Positive	52	Female	36.5713	Grade 2 obesity	No	Yes	Yes	Yes	Yes	No	No	No	-	Losartan	Hinformina	-	-
BNT162b2	79	3.8	13.47	Negative	41.9	96.7266	Positive	14.3	23.96	Negative	-	-	-	55	Male	25.2595	Overweight	No	Yes	No	No	Yes	No	No	No	-	Losartan	-	-	-
BNT162b2	80	3.8	9.04	Negative	-	-	-	-	-	-	-	-	-	-	Female	-	-	No	Yes	No	No	Yes	No	No	No	-	Losartan	-	-	-
BNT162b2	81	284	96.3046	Positive	400	97.0486	Positive	400	95.9	Positive	-	-	-	51	Female	28.9993	Overweight	No	Yes	No	No	Yes	No	No	No	-	Losartan	-	-	-
BNT162b2	82	351	96.3046	Positive	400	50.0402	Positive	-	-	-	-	-	-	52	Male	36.0632	Grade 2 obesity	No	Yes	No	Yes	Yes	No	No	No	-	Losartan	-	-	-
BNT162b2	83	3.8	6.51	Negative	-	-	-	-	-	-	-	-	-	-	Female	-	-	No	Yes	No	No	Yes	No	No	No	-	Eliquis	-	-	-
BNT162b2	84	3.8	11.03	Negative	124	50.0939	Positive	400	96.05	Positive	266	95.41	Positive	50	Male	27.7177	Overweight	No	Yes	Yes	No	No	No	No	No	-	Metformina	Aluporurinol	-	-
BNT162b2	85	75.8	76.7442	Positive	-	-	-	-	-	-	-	-	-	57	Female	26.6389	Overweight	No	No	No	No	No	No	No	No	-	-	-	-	-
BNT162b2	86	117	86.4925	Positive	-	-	-	-	-	-	-	-	-	55	Female	31.8668	Grade 1 obesity	No	Yes	No	Yes	Yes	No	No	No	-	Losartan	-	-	-
BNT162b2	87	82.9	70.2453	Positive	-	-	-	-	-	-	400	96.82	Positive	52	Female	23.1111	Normal	No	No	No	No	No	No	No	No	-	-	-	-	-
BNT162b2	88	98.7	74.5142	Positive	-	-	-	400	95.9	Positive	400	96.69	Positive	57	Male	34.3396	Grade 1 obesity	Yes	Yes	No	Yes	Yes	No	No	No	-	Telmisartan	Metropropol	Aspirina	-
BNT162b2	89	99.9	84.7085	Positive	400	96.7266	Positive	400	96.13	Positive	400	96.89	Positive	58	Female	33.8741	Grade 1 obesity	No	Yes	No	Yes	Yes	No	No	No	-	-	-	-	-
BNT162b2	90	54.6	61.1978	Positive	400	96.917	Positive	400	96.21	Positive	400	96.82	Positive	52	Female	29.3333	Overweight	No	No	No	No	No	No	No	No	-	-	-	-	-
BNT162b2	91	3.8	5.17	Negative	-	-	-	-	-	-	326	95.63	Positive	54	Female	31.25	Grade 1 obesity	No	Yes	Yes	Yes	No	No	No	No	-	-	-	-	-
BNT162b2	92	400	97.0054	Positive	-	-	-	-	-	-	-	-	-	-	Female	-	-	No	Yes	Yes	No	Yes	No	No	No	-	-	-	-	-
BNT162b2	93	248	89.6782	Positive	-	-	-	-	-	-	-	-	-	59	Male	-	-	Yes	No	No	No	No	No	No	No	-	Aspirina	-	-	-
BNT162b2	94	113	84.3899	Positive	400	88.0869	Positive	400	95.83	Positive	400	96.76	Positive	50	Female	24.974	Overweight	No	No	No	No	No	No	No	No	-	Tiamazol	Propalonol	-	-
BNT162b2	95	3.8	15.23	Negative	65.2	96.9949	Positive	339	95.37	Positive	165	92.97	Positive	52	Female	30.1021	Grade 1 obesity	No	Yes	No	Yes	Yes	No	No	No	-	Losartan	-	-	-
BNT162b2	96	3.8	8.53	Negative	78.3	96.8876	Positive	400	95.22	Positive	140	76.96	Positive	55	Male	24.9135	Normal	No	Yes	No	No	Yes	No	No	No	-	-	-	-	-
BNT162b2	97	3.8	3.38	Negative	-	-	-	-	-	-	-	-	-	51	Female	29.34	Overweight	No	Yes	No	No	Yes	No	No	No	-	Losartan	-	-	-
BNT162b2	98	3.8	2.19	Negative	3.8	6.58	Negative	-	-	-	-	-	-	54	Female	32.8947	Grade 1 obesity	No	Yes	Yes	Yes	No	No	No	No	-	Metformina	-	-	-
BNT162b2	99	3.8	5.42	Negative	45.6	60.9874	Positive	400	96.28	Positive	278	95.26	Positive	54	Female	29.0487	Overweight	No	No	No	No	No	No	No	No	-	-	-	-	-
BNT162b2	100	3.8	1.45	Negative	29.7	61.2557	Positive	324	95.55	Positive	-	-	-	52	Male	29.9136	Overweight	No	Yes	No	No	Yes	No	No	No	-	Enalapril	-	-	-
BNT162b2	101	3.8	10.23	Negative	-	-	-	-	-	-	-	-	-	51	Female	28.3937	Overweight	No	Yes	No	No	Yes	No	No	No	-	-	-	-	-
BNT162b2	102	78.9	68.5887	Positive	-	-	-	-	-	-	-	-	-	56	Male	26.7229	Overweight	Yes	Yes	Yes	No	Yes	No	No	No	-	Insulina	-	-	-
BNT162b2	103	48.2	60.3058	Positive	-	-	-	-	-	-	-	-	-	-	Male	30.8594	Grade 1 obesity	No	Yes	No	Yes	No	No	No	No	-	-	-	-	-
BNT162b2	104	3.8	6.36	Negative	-	-	-	-	-	-	-	-	-	-	Female	-	-	No	No	No	No	No	No	No	No	-	-	-	-	-
BNT162b2	105	7.62	5.91	Negative	68.5	55.2455	Positive	320	95.1	Positive	139	90.31	Positive	57	Male	31.3469	Grade 1 obesity	No	Yes	No	Yes	No	No	No	No	-	-	-	-	-
BNT162b2	106	3.8	7.56	Negative	35	78.0521	Positive	400	95.46	Positive	210	93.93	Positive	58	Female	30.4611	Grade 1 obesity	No	Yes	No	Yes	Yes	No	No	No	-	Losartan	-	-	-
BNT162b2	107	223	93.0551	Positive	-	-	-	-	-	-	400	96.35	Positive	57	Male	32.7919	Grade 1 obesity	Yes	Yes	No	Yes	No	No	No	No	-	-	-	-	-
BNT162b2	108	25.3	24.43	Positive	400	76.0129	Positive	400	95.99	Positive	400	96.76	Positive	56	Male	30.4498	Grade 1 obesity	No	Yes	No	Yes	No	No	No	No	-	-	-	-	-
BNT162b2	109	205	93.12	Positive	400	96.9412	Positive	400	95.37	Positive	400	96.62	Positive	53	Female	33.2671	Grade 1 obesity	No	Yes	No	Yes	Yes	No	No	No	-	-	-	-	-
BNT162b2	111	3.8	6.64	Negative	6.02	17.31	Negative	249	93.93	Positive	-	-	-	51	Female	31.25	Grade 1 obesity	No	Yes	Yes	Yes	No	No	No	No	-	Omeprazol	-	-	-
BNT162b2	112	3.8	6.95	Negative	111	82.2893	Positive	400	95.98	Positive	400	96.15	Positive	49	Female	25.9701	Overweight	No	Yes	No	No	No	Yes	No	No	-	-	-	-	-
BNT162b2	115	3.8	6.03	Negative	7.79	38.33	Positive	241	95.3	Positive	81.9	85.96	Positive	52	Male	19.0311	Normal	No	No	No	No	No	No	No	No	-	Diclofenaco	-	-	-
BNT162b2	116	3.8	2.38	Negative	91.5	91.092	Positive	354	96.21	Positive	387	96.35	Positive	59	Male	27.3909	Overweight	No	No	No	No	No	No	No	No	-	-	-	-	-
BNT162b2	117	3.8	0	Negative	11.6	81.9	Positive	277	95.07	Positive	181	93.61	Positive	57	Female	24.7768	Normal	No	No	No	No	No	No	No	No	-	-	-	-	-
BNT162b2	118	3.8	0	Negative	21	54.8162	Positive	385	95.07	Positive	165	91.06	Positive	51	Female	31.2026	Grade 1 obesity	No	Yes	No	Yes	No	No	No	No	-	-	-	-	-
BNT162b2	119	69.8	68.0153	Positive	400	97.3169	Positive	400	95.83	Positive	400	95.49	Positive	53	Male	33.705	Grade 1 obesity	No	Yes	No	Yes	Yes	No	No	No	-	-	-	-	-
BNT162b2	121	308	96.3683	Positive	-	-	-	-	-	-	-	-	-	60	Female	-	-	No	Yes	No	No	Yes	No	No	No	-	-	-	-	-
BNT162b2	122	126	74.6416	Positive	-	-	-	-	-	-	-	-	-	56	Female	40.3746	Grade 3 obesity	No	Yes	No	Yes	Yes	No	No	No	-	-	-	-	-
BNT162b2	123	3.8	9.86	Negative	-	-	-	-	-	-	79.4	78.69	Positive	56	Male	24.2215	Normal	No	Yes	No	No	Yes	No	No	No	-	Metopropol	-	-	-
BNT162b2	124	3.8	12.31	Negative	-	-	-	-	-	-	83.6	74.73	Positive	51	Female	40	Grade 3 obesity	No	Yes	No	Yes	Yes	No	No	No	-	Indesartan	Metopropol	-	-
BNT162b2	125	3.8	10.68	Negative	-	-	-	-	-	-	49.5	76.18	Positive	62	Female	35.1962	Grade 2 obesity	No	Yes	No	Yes	Yes	No	No	No	-	Termisatan	Furosemida	-	-
BNT162b2	126	3.8	4.13	Negative	-	-	-	-	-	-	172	91.15	Positive	61	Male	21.2585	Normal	No	No	No	No	No	No	No	No	-	-	-	-	-
BNT162b2	127	3.8	2.19	Negative	-	-	-	-	-	-	-	-	-	51	Female	27.5862	Overweight	No	No	No	No	No	No	No	No	-	-	-	-	-
BNT162b2	128	400	96.7506	Positive	400	96.7858	Positive	-	-	-	-	-	-	52	Female	30.7306	Grade 1 obesity	Yes	Yes	No	Yes	No	No	No	No	-	Diclofenaco	Complejo B	-	-
BNT162b2	130	115	86.8748	Positive	-	-	-	-	-	-	-	-	-	-	Female	-	-	No	No	No	No	No	No	No	No	-	-	-	-	-
BNT162b2	131	109	68.8436	Positive	400	97.3705	Positive	400	95.98	Positive	400	96	Positive	53	Female	24.6094	Normal	No	No	No	No	No	No	No	No	-	-	-	-	-
BNT162b2	132	40.1	47.4992	Positive	400	97.4242	Positive	400	96.05	Positive	400	96.08	Positive	54	Male	25.2174	Overweight	No	No	No	No	No	No	No	No	-	-	-	-	-
BNT162b2	133	400	96.8143	Positive	400	97.4779	Positive	400	95.55	Positive	400	96	Positive	56	Female	28.5665	Overweight	No	Yes	No	No	Yes	No	No	No	-	Losartan	-	-	-
BNT162b2	134	124	88.404	Positive	400	97.4242	Positive	400	95.82	Positive	400	95.66	Positive	59	Male	29.4118	Overweight	No	No	No	No	No	No	No	No	-	-	-	-	-
BNT162b2	135	142	91.3985	Positive	-	-	-	-	-	-	-	-	-	56	Male	31.0979	Grade 1 obesity	No	Yes	No	Yes	No	No	No	No	-	Alopuninol	-	-	-
BNT162b2	136	194	94.9028	Positive	400	97.2632	Positive	400	0	Positive	-	-	-	-	Male	-	-	No	No	No	No	No	No	No	No	-	-	-	-	-
BNT162b2	137	32.5	36.4766	Positive	400	97.3705	Positive	400	95.55	Positive	-	-	-	54	Female	25.5661	Overweight	No	No	No	No	No	No	No	No	-	-	-	-	-
BNT162b2	138	3.8	5	Negative	63.7	79.6619	Positive	249	91.43	Positive	71.5	70.99	Positive	58	Female	33.284	Grade 1 obesity	No	Yes	No	Yes	No	No	No	No	-	-	-	-	-
BNT162b2	139	333	96.8143	Positive	-	-	-	-	-	-	-	-	-	51	Female	-	-	No	No	No	No	No	No	No	No	-	-	-	-	-
BNT162b2	140	3.8	2.49	Negative	-	-	-	-	-	-	-	-	-	53	Male	28.441	Overweight	No	No	No	No	No	No	No	No	-	-	-	-	-
BNT162b2	141	239	96.7506	Positive	400	97.3705	Positive	400	96.36	Positive	400	96	Positive	57	Female	26.2596	Overweight	No	Yes	Yes	No	Yes	No	No	No	-	Metformina	Candesartan	Levotiroxina	-
BNT162b2	142	3.8	1.1	Negative	7.04	13.4	Negative	136	84.36	Positive	325	79.92	Positive	52	Male	30.1162	Grade 1 obesity	No	Yes	No	Yes	No	No	No	No	-	-	-	-	-
BNT162b2	143	3.8	5.06	Negative	131	96.2436	Positive	400	96.28	Positive	400	96.17	Positive	50	Female	30.1194	Grade 1 obesity	No	Yes	No	Yes	No	No	No	No	-	-	-	-	-
BNT162b2	144	3.8	2.64	Negative	-	-	-	-	-	-	-	-	-	56	Female	24.4561	Normal	No	Yes	No	No	No	Yes	No	No	-	-	-	-	-
BNT162b2	145	3.8	4.2	Negative	-	-	-	-	-	-	-	-	-	59	Female	30.9156	Grade 1 obesity	No	Yes	No	Yes	No	No	No	No	-	-	-	-	-
BNT162b2	146	400	96.6868	Positive	-	-	-	400	95.99	Positive	-	-	-	-	Female	-	-	Yes	Yes	Yes	No	Yes	No	No	No	-	Losartan	Metformina	-	-
BNT162b2	148	4.93	5.06	Negative	86	71.2369	Positive	400	96.21	Positive	-	-	-	53	Female	28.229	Overweight	No	Yes	No	No	Yes	No	No	No	-	Losartan	Nifedipino	-	-
BNT162b2	149	257	95.4763	Positive	-	-	-	-	-	-	-	-	-	-	Male	31.2026	Grade 1 obesity	No	Yes	No	Yes	Yes	No	No	No	-	-	-	-	-
BNT162b2	150	28.4	31.698	Positive	400	96.8514	Positive	400	95.98	Positive	385	96	Positive	52	Male	23.1834	Normal	No	No	No	No	No	No	No	No	-	-	-	-	-
BNT162b2	151*s	104	94.58	Positive	-	-	-	400	94.57	Positive	400	93.78	Positive	57	Female	31.1634	Grade 1 obesity	Yes	Yes	No	Yes	No	No	No	No	-	-	-	-	-
BNT162b2	151*m	400	81.2	Positive	-	-	-	-	-	-	-	-	-	57	Female	-	-	No	No	No	No	No	No	No	No	-	-	-	-	-
BNT162b2	152	3.8	3.1	Negative	-	-	-	-	-	-	-	-	-	-	Female	-	-	No	Yes	No	No	Yes	No	No	No	-	Enalapril	-	-	-
BNT162b2	153	3.8	6.81	Negative	-	-	-	-	-	-	-	-	-	-	Female	-	-	No	Yes	Yes	No	Yes	No	No	No	-	Losartan	Metformina	-	-
BNT162b2	154	3.8	4.5	Negative	-	-	-	-	-	-	-	-	-	-	Female	-	-	No	No	No	No	No	No	No	No	-	-	-	-	-
BNT162b2	155	326	96.4957	Positive	-	-	-	-	-	-	-	-	-	53	Male	34.7807	Grade 1 obesity	No	Yes	No	Yes	No	No	No	No	-	-	-	-	-
BNT162b2	156	28.6	44.5683	Positive	-	-	-	-	-	-	-	-	-	56	Female	-	-	No	Yes	No	No	Yes	No	No	No	-	-	-	-	-
BNT162b2	157	3.8	0	Negative	-	-	-	173	95.82	Positive	221	95.15	Positive	59	Male	27.3982	Overweight	No	No	No	No	No	No	No	No	-	-	-	-	-
BNT162b2	158	130	91.2711	Positive	400	97.3169	Positive	400	96.28	Positive	400	95.83	Positive	50	Female	38.0196	Grade 2 obesity	No	Yes	Yes	Yes	No	No	No	No	-	Metformina	Bidenclamida	-	-
BNT162b2	173	118	86.4288	Positive	-	-	-	-	-	-	-	-	-	53	Male	22.0386	Normal	Yes	No	No	No	No	No	No	No	-	-	-	-	-
BNT162b2	174	174	70.8824	Positive	400	6.35838	Positive	400	0	Positive	400	0	Positive	27	Female	35.1336	Grade 2 obesity	Yes	Yes	No	Yes	Yes	No	No	No	-	Enalapril	-	-	-
BNT162b2	175	245	93.5011	Positive	400	95.2771	Positive	400	88.88	Positive	400	93.96	Positive	55	Female	26.6097	Overweight	No	No	No	No	No	No	No	No	-	-	-	-	-
BNT162b2	176	3.8	0	Negative	63.9	64.1535	Positive	-	-	-	185	93.1	Positive	53	Female	23.7253	Normal	No	No	No	No	No	No	No	No	-	-	-	-	-
BNT162b2	177	3.8	9.08	Negative	74	68.5538	Positive	-	-	-	93.6	70.82	Positive	55	Female	30.854	Grade 1 obesity	No	Yes	No	Yes	No	No	No	No	-	-	-	-	-
BNT162b2	178	94.3	71.7107	Positive	400	97.4779	Positive	400	96.36	Positive	400	96.3	Positive	57	Male	28.125	Overweight	No	No	No	No	No	No	No	No	-	-	-	-	-
BNT162b2	179	3.8	0	Negative	-	-	-	-	-	-	-	-	-	58	Female	29.0816	Overweight	No	Yes	Yes	No	Yes	No	No	No	-	Metformina	-	-	-
BNT162b2	180	3.8	0	Negative	80.1	76.2812	Positive	400	95.98	Positive	400	94.3	Positive	51	Male	28.6501	Overweight	No	No	No	No	No	No	No	No	-	-	-	-	-
BNT162b2	181	3.8	0	Negative	39.7	59.4312	Positive	237	94.57	Positive	-	-	-	50	Male	28.6215	Overweight	No	No	No	No	No	No	No	No	-	-	-	-	-
BNT162b2	182	4.87	2.2	Negative	69	71.2906	Positive	400	96.05	Positive	238	94.64	Positive	59	Female	26.9127	Overweight	No	No	No	No	No	No	No	No	-	-	-	-	-
BNT162b2	183	47.6	54.3167	Positive	400	97.3169	Positive	400	96.51	Positive	-	-	-	59	Male	25.9701	Overweight	No	No	No	No	No	No	No	No	-	-	-	-	-
BNT162b2	184	17	20.8028	Positive	400	97.3705	Positive	400	96.13	Positive	-	-	-	53	Female	31.5556	Grade 1 obesity	No	Yes	Yes	Yes	No	Yes	No	No	-	Metformina	Enalapril	Hidroclorotiazida	Omeprazol
BNT162b2	185	85.3	87.2571	Positive	-	-	-	400	95.9	Positive	400	96.08	Positive	50	Male	29.3878	Overweight	Yes	No	No	No	No	No	No	No	-	Acido acetlsalicilico	-	-	-
BNT162b2	186	81.9	33.1634	Positive	400	97.3705	Positive	400	95.9	Positive	400	96.3	Positive	60	Female	23.7332	Normal	No	No	No	No	No	No	No	No	-	-	-	-	-
BNT162b2	187	80.2	57.1838	Positive	400	97.4779	Positive	400	95.9	Positive	400	96.22	Positive	59	Female	24.974	Overweight	No	No	No	No	No	No	No	No	-	Paracetamol	-	-	-
BNT162b2	188	102	85.6642	Positive	-	-	-	-	-	-	-	-	-	-	Female	-	-	No	Yes	No	No	Yes	No	No	No	-	Losartan	-	-	-
BNT162b2	189	400	96.6868	Positive	400	97.2632	Positive	400	95.9	Positive	400	95.93	Positive	58	Female	39.1787	Grade 2 obesity	No	Yes	Yes	Yes	Yes	No	No	No	-	Insulina	Metformina	-	-
BNT162b2	190	221	32.9723	Positive	192	31.0974	Positive	388	3.14	Positive	400	0	Positive	59	Female	22.6659	Normal	No	Yes	Yes	No	No	No	No	No	-	Metformina	Hidroxicloromida	-	-
BNT162b2	191	3.8	3.66	Negative	25.1	48.5914	Positive	5.22	0	Negative	3.8	11.35	Negative	50	Female	47.4506	Grade 3 obesity	No	Yes	No	Yes	Yes	No	No	No	-	Enotiloxina	-	-	-
BNT162b2	192	48.5	47.3718	Positive	-	-	-	-	-	-	-	-	-	-	Female	-	-	Yes	No	No	No	No	No	No	No	-	-	-	-	-
BNT162b2	200	3.8	0	Negative	-	-	-	-	-	-	-	-	-	-	Female	-	-	No	Yes	Yes	No	Yes	No	No	No	-	-	-	-	-
BNT162b2	201	77.2	87.7031	Positive	-	-	-	-	-	-	-	-	-	57	Male	-	-	No	Yes	Yes	No	No	No	No	No	-	-	-	-	-
BNT162b2	202	3.8	5	Negative	114	84.1696	Positive	400	96.21	Positive	400	95.41	Positive	54	Female	25.5661	Overweight	No	No	No	No	No	No	No	No	-	-	-	-	-
BNT162b2	206	120	86.0465	Positive	-	-	-	400	96.28	Positive	400	95.71	Positive	51	Female	18.5108	Normal	No	Yes	Yes	No	Yes	No	No	No	-	-	-	-	-
BNT162b2	207	3.8	0	Negative	-	-	-	-	-	-	-	-	-	56	Female	24.4444	Normal	No	No	No	No	No	No	No	No	-	-	-	-	-
AZD1222	1	3.8	12.6	Negative	-	-	-	3.8	11.33	Negative	-	-	-	58	Female	-	-	No	No	No	No	No	No	No	No	-	-	-	-	-
AZD1222	2	174	96.4437	Positive	400	97.1	Positive	400	96.5	Positive	400	96.69	Positive	50	Female	31.1846	Grade 1 obesity	No	Yes	Yes	Yes	Yes	No	No	No	-	Losartan	Clonasepan	Pentaxilina	Metformina
AZD1222	3	3.99	17.22	Negative	-	-	-	154	77.07	Positive	46.6	28.78	Positive	58	Male	30.3233	Grade 1 obesity	No	Yes	No	Yes	No	No	No	No	-	-	-	-	-
AZD1222	4	3.8	5.51	Negative	3.8	22.04	Negative	117	58.64	Positive	-	-	-	59	Female	24.1415	Normal	No	Yes	No	No	No	No	No	No	-	Lerotaxina	Clarafelanina	Perixican	-
AZD1222	5	83.7	78.0786	Positive	400	96.28	Positive	400	96.35	Positive	400	96.15	Positive	54	Male	31.6001	Grade 1 obesity	No	Yes	No	Yes	No	No	No	No	-	-	-	-	-
AZD1222	6	187	95.2229	Positive	400	97.37	Positive	400	96.57	Positive	400	96.69	Positive	53	Female	24.0346	Normal	Yes	No	No	No	No	No	No	No	-	-	-	-	-
AZD1222	7	145	88.7473	Positive	400	96.61	Positive	400	95.6	Positive	400	96.42	Positive	53	Male	27.4587	Overweight	No	No	No	No	No	No	No	No	-	-	-	-	-
AZD1222	8	4.33	14.91	Negative	36	51.33	Positive	400	95.9	Positive	154	91.62	Positive	53	Female	28.3053	Overweight	No	No	No	No	No	No	No	No	-	-	-	-	-
AZD1222	9	3.8	0	Negative	-	-	-	267	91.99	Positive	-	-	-	52	Female	28.3531	Overweight	No	Yes	No	No	No	No	No	No	-	Losartan	Salmeterol	Fluticesona	Bromuro de itratropio
AZD1222	10	3.8	5.04	Negative	-	-	-	-	-	-	-	-	-	-	Female	-	-	No	No	No	No	No	No	No	No	-	-	-	-	-
AZD1222	11	197	97.0276	Positive	400	97.31	Positive	-	-	-	400	96.49	Positive	59	Female	27.7008	Overweight	Yes	No	No	No	No	No	No	No	-	-	-	-	-
AZD1222	12	3.8	15.49	Negative	23.3	35.69	Positive	330	96.2	Positive	236	95.68	Positive	52	Female	26.3146	Overweight	No	Yes	No	No	No	No	No	No	-	-	-	-	-
AZD1222	13	3.8	3.67	Negative	-	-	-	-	-	-	-	-	-	-	Female	-	-	No	Yes	No	No	Yes	No	No	No	-	Amlodipino	Losartan	Indemetazina	-
AZD1222	14	113	83.4926	Positive	-	-	-	-	-	-	-	-	-	-	Male	-	-	No	No	No	No	No	No	No	No	-	-	-	-	-
AZD1222	16	88.8	74.4692	Positive	400	73.94	Positive	400	95.46	Positive	400	96.62	Positive	52	Female	30.0621	Grade 1 obesity	No	Yes	No	Yes	No	No	No	No	-	-	-	-	-
AZD1222	17	3.8	18.76	Negative	-	-	-	369	93.63	Positive	201	88.58	Positive	78	Female	27.8488	Overweight	No	Yes	No	No	Yes	No	No	No	-	Paroxetina	-	-	-
AZD1222	18	232	95.0106	Positive	-	-	-	400	95.28	Positive	400	96.76	Positive	53	Female	37.1058	Grade 2 obesity	Yes	Yes	No	Yes	Yes	No	No	No	-	Nifelipino	Nifezzard	-	-
AZD1222	19	155	96.3907	Positive	-	-	-	-	-	-	-	-	-	53	Female	26.2917	Overweight	No	No	No	No	No	No	No	No	-	Imipramina	Pregabalina	Gabapentina	-
AZD1222	20	3.8	8.12	Negative	12.9	23	Negative	156	92.48	Positive	43.1	63.51	Positive	56	Female	40.9007	Grade 3 obesity	No	Yes	No	Yes	No	No	No	No	-	-	-	-	-
AZD1222	21	3.8	8.12	Negative	57.5	76.54	Positive	203	73.2	Positive	-	-	-	58	Female	31.1111	Grade 1 obesity	No	Yes	Yes	Yes	No	No	No	No	-	Metformina	-	-	-
AZD1222	22	3.8	8.06	Negative	4.16	27.26	Negative	65.9	56.45	Positive	-	-	-	53	Male	31.5334	Grade 1 obesity	No	Yes	No	Yes	No	No	No	No	-	-	-	-	-
AZD1222	23	3.8	7.73	Negative	-	-	-	-	-	-	-	-	-	-	Female	-	-	No	Yes	Yes	No	Yes	Yes	No	No	-	Matrotexate	Metformina	Losartan	Levotiroxina
AZD1222	24	3.8	18.97	Negative	-	-	-	187	88.68	Positive	105	72.36	Positive	53	Female	25.9181	Overweight	No	Yes	No	No	Yes	No	No	No	-	-	-	-	-
AZD1222	26	3.8	17.85	Negative	-	-	-	258	95.83	Positive	84.4	84.73	Positive	50	Female	26.8352	Overweight	No	Yes	Yes	No	Yes	No	No	No	-	Pento prasol	-	-	-
AZD1222	27	3.8	11.6	Negative	-	-	-	-	-	-	-	-	-	-	Female	-	-	No	No	No	No	No	No	No	No	-	-	-	-	-
AZD1222	30	165	92.1975	Positive	-	-	-	-	-	-	-	-	-	54	Female	41.3333	Grade 3 obesity	No	Yes	Yes	Yes	Yes	No	No	No	-	Metformina	-	-	-
AZD1222	31	201	90.552	Positive	-	-	-	-	-	-	-	-	-	51	Female	-	-	Yes	Yes	No	No	Yes	No	No	No	-	Antihipertensivo	-	-	-
AZD1222	32	3.8	9.66	Negative	-	-	-	140	79.3	Positive	79.3	39.73	Positive	53	Female	27.8876	Overweight	No	No	No	No	No	No	No	No	-	-	-	-	-
AZD1222	33	88.7	83.121	Positive	400	97.59	Positive	400	96.35	Positive	400	96.69	Positive	57	Female	28.251	Overweight	Yes	Yes	Yes	No	Yes	Yes	No	No	-	Losartan	Metformina	Giblenclamida	Omeprazol
AZD1222	34	3.8	6.62	Negative	-	-	-	-	-	-	-	-	-	54	Male	28.01	Overweight	No	No	No	No	No	No	No	No	-	-	-	-	-
AZD1222	35	336	97.1868	Positive	400	96.63	Positive	400	94.48	Positive	-	-	-	51	Male	28.257	Overweight	No	No	No	No	No	No	No	No	-	-	-	-	-
AZD1222	36	14	29.24	Negative	-	-	-	-	-	-	-	-	-	51	Male	-	-	No	Yes	No	No	Yes	No	No	No	-	Anadapil	-	-	-
AZD1222	37	3.8	3.29	Negative	-	-	-	78.9	88.76	Positive	-	-	-	57	Male	28.0816	Overweight	No	Yes	Yes	No	Yes	No	No	No	-	Metformina	Captopril	Glibenclamida	-
AZD1222	38	400	97.3461	Positive	-	-	-	-	-	-	-	-	-	50	Male	28.7105	Overweight	No	Yes	No	No	Yes	No	No	No	-	-	-	-	-
AZD1222	39	3.8	5.39	Negative	3.8	6.43	Negative	102	74.47	Positive	-	-	-	57	Female	26.0584	Overweight	No	No	No	No	No	No	No	No	-	-	-	-	-
AZD1222	40	95	82.5902	Positive	400	97.64	Positive	-	-	-	-	-	-	51	Male	25.7117	Overweight	No	No	No	No	No	No	No	No	-	-	-	-	-
AZD1222	41	176	59.5011	Positive	-	-	-	-	-	-	-	-	-	-	Male	-	-	Yes	Yes	Yes	No	Yes	No	No	No	-	Enapril	Metformina	Amlodipino	Aspirina
AZD1222	42	360	96.2314	Positive	-	-	-	-	-	-	-	-	-	-	Female	-	-	Yes	Yes	Yes	No	Yes	No	No	No	-	Metformina	Amlodipino	-	-
AZD1222	43	3.8	0	Negative	-	-	-	112	80.42	Positive	36.1	53.92	Positive	53	Female	44.6956	Grade 3 obesity	No	Yes	No	Yes	Yes	No	No	No	-	Enapril	Celebrex	-	-
AZD1222	45	3.8	3.89	Negative	110	73.8	Positive	137	84.14	Positive	46.3	37.3	Positive	55	Female	32.8567	Grade 1 obesity	No	Yes	No	Yes	Yes	No	No	No	-	Atorvastina	-	-	-
AZD1222	46	3.8	10.38	Negative	56.5	39.87	Positive	400	94.84	Positive	400	96.62	Positive	55	Female	30.8594	Grade 1 obesity	No	Yes	No	Yes	No	No	No	No	-	-	-	-	-
AZD1222	47	3.8	12.26	Negative	-	-	-	-	-	-	56.2	52.23	Positive	55	Female	31.1634	Grade 1 obesity	No	Yes	Yes	Yes	Yes	No	No	No	-	Metformina	Metroprolol	-	-
AZD1222	48	21.2	50.9023	Positive	400	96.77	Positive	400	96.57	Positive	-	-	-	57	Female	32.0499	Grade 1 obesity	No	Yes	No	Yes	Yes	No	No	No	-	Paracetamol	Hidroclorotiazida	-	-
AZD1222	49	202	96.0191	Positive	400	97.64	Positive	400	96.27	Positive	400	96.69	Positive	56	Male	29.0367	Overweight	Yes	No	No	No	No	No	No	No	-	Xarerto	-	-	-
AZD1222	50	297	95.3822	Positive	400	97	Positive	400	96.5	Positive	400	96.62	Positive	57	Female	30.0215	Grade 1 obesity	No	Yes	Yes	Yes	No	No	No	No	-	Insulina	Pregabalina	-	-
AZD1222	51	3.8	13.4	Negative	59.2	80.18	Positive	400	96.42	Positive	190	93.85	Positive	55	Male	25.6369	Overweight	No	No	No	No	No	No	No	No	-	-	-	-	-
AZD1222	52	3.8	6.84	Negative	7.33	15.5	Negative	61.2	59.28	Positive	25.1	30.47	Positive	55	Female	26.6389	Overweight	No	No	No	No	No	No	No	No	-	Atorvastina	-	-	-
AZD1222	53	3.8	8	Negative	-	-	-	-	-	-	-	-	-	53	Male	29.41	Overweight	Yes	No	No	No	No	No	No	No	-	-	-	-	-
AZD1222	54	3.8	11.19	Negative	33.7	26.05	Positive	-	-	-	49	62.23	Positive	59	Male	25.3086	Overweight	No	No	No	No	No	No	No	No	-	-	-	-	-
AZD1222	55	3.8	9.44	Negative	-	-	-	-	-	-	-	-	-	54	Female	33.2031	Grade 1 obesity	No	Yes	Yes	Yes	No	No	No	No	-	Glibenclamida	-	-	-
AZD1222	56	3.8	8.52	Negative	-	-	-	-	-	-	-	-	-	50	Female	32.0073	Grade 1 obesity	No	Yes	No	Yes	No	No	No	No	-	-	-	-	-
AZD1222	57	206	93.7367	Positive	400	97.64	Positive	342	96.07	Positive	-	-	-	54	Female	39.5197	Grade 2 obesity	Yes	Yes	No	Yes	No	No	No	No	-	Diosmina	Metformina	Farmeban	Vascuflou
AZD1222	58	400	97.5053	Positive	-	-	-	-	-	-	-	-	-	54	Female	24.1415	Normal	No	Yes	No	No	No	No	No	No	-	-	-	-	-
AZD1222	59	395	96.5499	Positive	400	97.54	Positive	400	96.27	Positive	-	-	-	52	Male	48.4429	Grade 3 obesity	Yes	Yes	Yes	Yes	No	No	No	No	-	Metformina	Glibenclamida	Acito acetil salisilico	-
AZD1222	60	308	96.1253	Positive	-	-	-	-	-	-	-	-	-	63	Female	27.6304	Overweight	No	No	No	No	No	No	No	No	-	-	-	-	-
AZD1222	63	269	96.4968	Positive	400	96.63	Positive	400	96.57	Positive	400	96.69	Positive	59	Male	29.34	Overweight	Yes	No	No	No	No	No	No	No	-	-	-	-	-
AZD1222	64	156	96.4968	Positive	400	96.56	Positive	400	82.97	Positive	396	96.76	Positive	56	Female	32.8947	Grade 1 obesity	Yes	Yes	No	Yes	No	No	No	No	-	-	-	-	-
AZD1222	65	32.8	41.189	Positive	-	-	-	-	-	-	-	-	-	-	Female	-	-	Yes	No	No	No	No	No	No	No	-	-	-	-	-
AZD1222	66	3.8	5.7	Negative	-	-	-	-	-	-	-	-	-	53	Male	30.8642	Grade 1 obesity	No	Yes	No	Yes	No	No	No	No	-	-	-	-	-
AZD1222	69	90.6	75.1062	Positive	-	-	-	400	95.98	Positive	-	-	-	59	Female	31.6118	Grade 1 obesity	Yes	Yes	Yes	Yes	No	No	No	No	-	Insulina	Metformina	Clonazepam	insulina
AZD1222	72	186	86.4119	Positive	400	97.64	Positive	400	96.35	Positive	-	-	-	55	Female	28.3	Overweight	Yes	No	No	No	No	No	No	No	-	-	-	-	-
AZD1222	74	3.8	9.17	Negative	-	-	-	279	94.13	Positive	59.7	60.34	Positive	58	Female	32.3424	Grade 1 obesity	No	Yes	No	Yes	No	No	No	No	-	-	-	-	-
AZD1222	77	62.2	78.6093	Positive	-	-	-	-	-	-	-	-	-	55	Female	-	-	No	No	No	No	No	No	No	No	-	-	-	-	-
AZD1222	78	142	89.5966	Positive	-	-	-	-	-	-	-	-	-	51	Male	32.0988	Grade 1 obesity	Yes	Yes	No	Yes	No	No	No	No	-	Pscitalopram	-	-	-
AZD1222	79	3.8	13.4	Negative	3.8	7.87	Negative	132	82.58	Positive	66.3	66.22	Positive	55	Male	29.7458	Overweight	No	Yes	Yes	No	No	No	No	No	-	Insulina	-	-	-
AZD1222	82	3.8	14.5	Negative	35.7	34.51	Positive	219	92.78	Positive	75.8	68.41	Positive	58	Female	27.4714	Overweight	No	No	No	No	No	No	No	No	-	Ozonoterapia	-	-	-
AZD1222	83	81.6	75.69	Positive	-	-	-	-	-	-	-	-	-	-	Female	-	-	Yes	No	No	No	No	No	No	No	-	Paracetamol	Diclofenaco	-	-
AZD1222	84	3.8	13.7	Negative	-	-	-	-	-	-	-	-	-	52	Female	25.9645	Overweight	No	No	No	No	No	No	No	No	-	Hidroxicina	-	-	-
AZD1222	85	3.8	12.98	Negative	-	-	-	-	-	-	-	-	-	51	Male	30.0568	Grade 1 obesity	No	Yes	No	Yes	No	No	No	No	-	-	-	-	-
AZD1222	90	77.9	71.603	Positive	400	97.68	Positive	400	96.2	Positive	400	96.62	Positive	50	Female	22.2656	Normal	Yes	Yes	No	No	No	No	No	No	-	Suplementos	-	-	-
AZD1222	91	3.8	0	Negative	-	-	-	-	-	-	-	-	-	53	Female	27.4348	Overweight	No	No	No	No	No	No	No	No	-	-	-	-	-
AZD1222	92	3.8	13.7	Negative	-	-	-	-	-	-	-	-	-	-	Male	25.4694	Overweight	No	Yes	No	No	Yes	No	No	No	-	Losartan	-	-	-
AZD1222	93	4.3	12	Negative	-	-	-	-	-	-	-	-	-	-	Male	-	-	No	Yes	No	No	Yes	No	No	No	-	Metropolol	-	-	-
AZD1222	94	3.8	0.87	Negative	24.2	50.58	Positive	245	92.92	Positive	94.4	73.04	Positive	57	Male	25.5102	Overweight	No	Yes	No	No	No	No	No	No	-	Salbutamol	Beclametazona	Loratadina	Teofilina
AZD1222	95	3.8	5.51	Negative	76.1	57.57	Positive	339	95.9	Positive	-	-	-	50	Female	25.7657	Overweight	Yes	No	No	No	No	No	No	No	-	-	-	-	-
AZD1222	97	3.8	1.7	Negative	-	-	-	-	-	-	-	-	-	52	Male	27.9155	Overweight	No	No	No	No	No	Yes	Yes	No	-	Ritonavir	Raltegravir	Darunavir	Travirina
AZD1222	98	154	93.1529	Positive	400	96.65	Positive	400	95.55	Positive	-	-	-	54	Male	21.1553	Normal	No	No	No	No	No	No	No	No	-	-	-	-	-
AZD1222	99	3.8	9.34	Negative	22.9	74.72	Positive	137	85.56	Positive	70.7	68.92	Positive	51	Female	24.6548	Normal	No	No	No	No	No	No	No	No	-	-	-	-	-
AZD1222	100	3.8	6.95	Negative	-	-	-	-	-	-	-	-	-	50	Male	29.3878	Overweight	No	No	No	No	No	No	No	No	-	-	-	-	-
AZD1222	101	3.8	9.37	Negative	-	-	-	-	-	-	-	-	-	59	Female	-	-	Yes	No	No	No	No	No	No	No	-	-	-	-	-
AZD1222	102	83.3	81.8471	Positive	-	-	-	-	-	-	-	-	-	-	Female	-	-	No	Yes	No	No	Yes	No	No	No	-	Losartan	-	-	-
AZD1222	103	107	83.2272	Positive	-	-	-	400	95.28	Positive	-	-	-	51	Female	33.7325	Grade 1 obesity	Yes	Yes	No	Yes	No	No	No	No	-	-	-	-	-
AZD1222	107	3.8	13.18	Negative	-	-	-	-	-	-	3.8	36.09	Positive	58	Female	32.0161	Grade 1 obesity	No	Yes	Yes	Yes	Yes	No	No	No	-	Enapril	Metformina	Levotiroxina	-
AZD1222	112	3.8	18.85	Negative	11.6	9.38	Negative	104	83.37	Positive	-	-	-	51	Female	31.6263	Grade 1 obesity	No	Yes	No	Yes	No	No	No	No	-	Para alergias	-	-	-
AZD1222	113	3.8	16.88	Negative	39.9	97.59	Positive	400	95.6	Positive	106	70.68	Positive	58	Female	30.2978	Grade 1 obesity	No	Yes	No	Yes	Yes	No	No	No	-	Para HTA	-	-	-
AZD1222	114	46.8	49.8408	Positive	-	-	-	-	-	-	-	-	-	53	Male	23.3067	Normal	Yes	No	No	No	No	No	No	No	-	-	-	-	-
AZD1222	118	3.8	12.13	Negative	-	-	-	-	-	-	-	-	-	56	Female	-	-	No	No	No	No	No	No	No	No	-	-	-	-	-
AZD1222	124	3.8	2.87	Negative	-	-	-	181	85.26	Positive	-	-	-	59	Male	21.0077	Normal	No	No	No	No	No	No	No	No	-	-	-	-	-
AZD1222	125	3.8	3.57	Negative	-	-	-	400	95.08	Positive	-	-	-	50	Female	28.9993	Overweight	No	No	No	No	No	No	No	No	-	-	-	-	-
AZD1222	126	103	82.2718	Positive	-	-	-	400	78.23	Positive	400	82.84	Positive	74	Female	20.83	Normal	Yes	Yes	No	No	No	Yes	No	No	-	Diclofenaco	Ibuprofeno	-	-
AZD1222	127	284	96.4437	Positive	-	-	-	400	95.68	Positive	400	96.62	Positive	54	Male	26.4236	Overweight	Yes	No	No	No	No	No	No	No	-	-	-	-	-
AZD1222	129	3.8	14.84	Negative	-	-	-	400	95.37	Positive	156	94.12	Positive	51	Male	28.5156	Overweight	No	Yes	Yes	No	No	No	No	No	-	Insulina	-	-	-
AZD1222	130	43.3	62.3142	Positive	400	97.44	Positive	400	95.28	Positive	200	95.85	Positive	51	Female	39.1434	Grade 2 obesity	Yes	Yes	Yes	Yes	No	No	No	No	-	Metformina	Imipramida	Indomofacina	-
AZD1222	131	3.8	17.11	Negative	-	-	-	-	-	-	-	-	-	51	Male	-	-	No	Yes	No	No	No	No	No	No	-	-	-	-	-
AZD1222	132	309	96.603	Positive	-	-	-	-	-	-	-	-	-	-	Female	-	-	No	No	No	No	No	No	No	No	-	-	-	-	-
AZD1222	133	3.8	4.52	Negative	60.4	47.1958	Positive	109	75.43	Positive	65	62.09	Positive	54	Male	31.4815	Grade 1 obesity	No	Yes	Yes	Yes	Yes	No	No	No	-	LASARTAN	AMLODIPINA	-	-
AZD1222	134	3.8	10.03	Negative	10.8	14.2	Negative	121	67.24	Positive	55.5	34.26	Positive	57	Female	29.0943	Overweight	No	Yes	No	No	Yes	No	No	No	-	ENANAPRIL	SULINDACO	GABAPENTINA	-
AZD1222	135	3.8	6.96	Negative	5.45	18.5	Negative	28.2	27.94	Positive	9.06	20	Negative	57	Male	32.2708	Grade 1 obesity	No	Yes	Yes	Yes	Yes	No	No	No	-	LOSARTAN	AMLODIPINO	MEDFORMINA	ACIDO ACETILSALISILICO
AZD1222	136	3.8	9.81	Negative	-	-	-	-	-	-	-	-	-	52	Female	-	-	No	Yes	No	No	Yes	No	No	No	-	-	-	-	-
AZD1222	137	3.8	19.46	Negative	-	-	-	3.8	26.18	Negative	-	-	-	59	Male	25	Overweight	No	No	No	No	No	No	No	No	-	-	-	-	-
AZD1222	138	190	95.1168	Positive	400	95.3427	Positive	400	83.92	Positive	-	-	-	55	Male	31.2452	Grade 1 obesity	Yes	Yes	No	Yes	Yes	No	No	No	-	ALASTRAN (PRESIAN)	-	-	-
AZD1222	139	3.8	5.74	Negative	29.6	97.6893	Positive	182	92.98	Positive	67.2	72.43	Positive	50	Female	25.9695	Overweight	No	No	No	No	No	No	No	No	-	-	-	-	-
AZD1222	140	3.8	0.23	Negative	16.2	66.7158	Positive	118	78.26	Positive	48.9	51.01	Positive	59	Female	27.5556	Overweight	No	Yes	Yes	No	Yes	No	No	No	-	-	-	-	-
AZD1222	141	13.3	35.08	Positive	-	-	-	-	-	-	-	-	-	57	Female	28.8889	Overweight	No	Yes	No	No	No	No	No	No	-	-	-	-	-
AZD1222	142	3.8	8	Negative	-	-	-	-	-	-	-	-	-	63	Female	-	-	No	Yes	Yes	No	Yes	No	No	No	-	ENALAPRIL	metformina	-	-
AZD1222	143	3.8	10.03	Negative	-	-	-	-	-	-	-	-	-	60	Male	26.0375	Overweight	No	Yes	No	No	Yes	No	No	No	-	ADMAPRIL	-	-	-
AZD1222	145	80.3	81.5817	Positive	-	-	-	-	-	-	-	-	-	52	Male	25.0995	Overweight	No	Yes	Yes	No	No	No	No	No	-	-	-	-	-
AZD1222	146	47.8	49.7877	Positive	-	-	-	-	-	-	-	-	-	57	Male	29.2969	Overweight	No	No	No	No	No	No	No	No	-	-	-	-	-
AZD1222	147	9.41	0.75	Negative	87.6	65.3001	Positive	61.9	45.58	Positive	400	96.28	Positive	52	Female	29.7778	Overweight	No	Yes	No	No	No	No	No	No	-	-	-	-	-
AZD1222	148	4.69	14.15	Negative	10.8	22.38	Negative	270	94.19	Positive	61.6	57.57	Positive	52	Male	34.8944	Grade 1 obesity	No	Yes	No	Yes	Yes	No	No	No	-	ENALAPRIL	-	-	-
AZD1222	150	3.8	18.27	Negative	49.5	90.3638	Positive	400	94.75	Positive	174	90.61	Positive	56	Female	21.7778	Normal	No	No	No	No	No	No	No	No	-	-	-	-	-
AZD1222	152	3.8	9.52	Negative	-	-	-	139	90.99	Positive	24.7	49.48	Positive	51	Female	24.5268	Normal	No	No	No	No	No	No	No	No	-	-	-	-	-
AZD1222	153	11.2	17.23	Negative	22.2	89.6755	Positive	400	96.2	Positive	251	95.61	Positive	54	Female	26.7759	Overweight	No	No	No	No	No	No	No	No	-	-	-	-	-
AZD1222	154	122	78.0255	Positive	400	97.3943	Positive	400	93.82	Positive	400	96.69	Positive	51	Female	33.3	Grade 1 obesity	No	Yes	No	Yes	No	No	No	No	-	-	-	-	-
AZD1222	155	3.8	9.77	Negative	-	-	-	-	-	-	400	71.22	Positive	53	Female	23.3726	Normal	No	Yes	Yes	No	No	No	No	No	-	-	-	-	-
AZD1222	156	24.8	48.8854	Positive	400	25.1229	Positive	400	0	Positive	400	7.77	Positive	52	Male	35.713	Grade 2 obesity	No	Yes	No	Yes	No	No	No	No	-	-	-	-	-
AZD1222	157	3.8	8.19	Negative	-	-	-	-	-	-	-	-	-	-	Female	-	-	No	No	No	No	No	No	No	No	-	-	-	-	-
AZD1222	161	3.8	10.73	Negative	43.2	46.2124	Positive	215	91.98	Positive	62.2	67.57	Positive	51	Female	28.8889	Overweight	No	No	No	No	No	No	No	No	-	-	-	-	-
AZD1222	162	3.8	9.31	Negative	-	-	-	-	-	-	-	-	-	-	Female	-	-	No	No	No	No	No	No	No	No	-	PARACETAMOL	-	-	-
AZD1222	163	157	88.6943	Positive	-	-	-	-	-	-	-	-	-	56	Male	31.378	Grade 1 obesity	No	Yes	No	Yes	No	No	No	No	-	-	-	-	-
AZD1222	164	3.8	12.13	Negative	-	-	-	-	-	-	-	-	-	50	Male	25.0995	Overweight	Yes	No	No	No	No	No	No	No	-	-	-	-	-
AZD1222	165	81.2	82.0064	Positive	-	-	-	-	-	-	-	-	-	59	Female	28	Overweight	No	Yes	Yes	No	Yes	No	No	No	-	losartan	metformina	-	-
AZD1222	166	3.8	15.72	Negative	14.7	27.4	Negative	310	94.41	Positive	134	79.39	Positive	54	Male	32.526	Grade 1 obesity	No	Yes	No	Yes	No	No	No	No	-	-	-	-	-
AZD1222	183	3.8	12.26	Negative	-	-	-	-	-	-	-	-	-	-	Male	-	-	No	No	No	No	No	No	No	No	-	-	-	-	-
AZD1222	184	3.8	8.67	Negative	-	-	-	31.6	43.88	Positive	-	-	-	60	Female	29.7211	Overweight	No	Yes	Yes	No	No	No	No	No	-	metformina	glibenclamida	-	-
AZD1222	185	3.8	12.59	Negative	7.34	9.59	Negative	-	-	-	-	-	-	56	Female	28.3266	Overweight	No	Yes	Yes	No	No	No	No	No	-	METFORMINA	-	-	-
AZD1222	186	223	94.2675	Positive	-	-	-	400	96.05	Positive	-	-	-	54	Female	-	-	No	No	No	No	No	No	No	No	-	JEOFILINA	-	-	-
AZD1222	193	262	95.0106	Positive	-	-	-	-	-	-	-	-	-	54	Female	41.3333	Grade 3 obesity	Yes	Yes	No	Yes	No	No	No	No	-	-	-	-	-
AZD1222	194	400	96.7622	Positive	400	96.2884	Positive	400	96.05	Positive	400	95.71	Positive	56	Female	28.4444	Overweight	Yes	No	No	No	No	No	No	No	-	-	-	-	-
AZD1222	195	125	86.7834	Positive	-	-	-	-	-	-	-	-	-	50	Male	-	-	No	No	No	No	No	No	No	No	-	-	-	-	-
AZD1222	197	99.4	86.2527	Positive	-	-	-	-	-	-	-	-	-	53	Male	24.093	Normal	No	No	No	No	No	No	No	No	-	-	-	-	-
AZD1222	198	400	96.8153	Positive	400	96.8514	Positive	-	-	-	-	-	-	-	Female	-	-	Yes	No	No	No	No	No	No	No	-	ASPIRINA	-	-	-
AZD1222	199	3.8	13.7	Negative	-	-	-	-	-	-	-	-	-	54	Female	37.3333	Grade 2 obesity	No	Yes	No	Yes	No	No	No	No	-	-	-	-	-
AZD1222	200	3.8	21.56	Negative	-	-	-	14.5	57.49	Positive	-	-	-	-	Female	-	-	No	Yes	Yes	No	Yes	No	No	No	-	INSULINA	COPRRICOGEL	ROBUSTATIVA	METFORMINA
AZD1222	201	3.8	14.75	Negative	-	-	-	-	-	-	-	-	-	55	Male	29.7265	Overweight	No	Yes	Yes	No	Yes	No	No	No	-	LOSARTAN	ZERE	METFORMINA	glibenclamida
AZD1222	202	400	97.3461	Positive	-	-	-	-	-	-	-	-	-	-	Female	-	-	No	No	No	No	No	No	No	No	-	-	-	-	-
AZD1222	207	57.8	59.6072	Positive	400	96.5926	Positive	400	95.9	Positive	400	96.69	Positive	54	Male	28.764	Overweight	No	Yes	Yes	No	No	No	No	No	-	METFORMINA	-	-	-
AZD1222	208	3.8	3.48	Negative	9.98	8.63	Negative	262	95.65	Positive	86.6	87.23	Positive	51	Female	45.1972	Grade 3 obesity	No	Yes	No	Yes	Yes	No	No	No	-	LOSARTAN	-	-	-
AZD1222	209	107	84.0234	Positive	-	-	-	-	-	-	-	-	-	51	Female	23.533	Normal	Yes	No	No	No	No	No	No	No	-	-	-	-	-
AZD1222	210	3.8	6.44	Negative	31.4	28.4356	Positive	219	93.33	Positive	-	-	-	50	Female	22.09	Normal	No	No	No	No	No	No	No	No	-	PARACETAMOL	NAPROXENO	VITAMINA C	VITAMINA D
AZD1222	211	84.3	73.0361	Positive	-	-	-	-	-	-	-	-	-	56	Female	-	-	No	Yes	Yes	No	Yes	No	No	No	-	AZUCAR	-	-	-
AZD1222	212	33.3	42.569	Positive	-	-	-	-	-	-	-	-	-	54	Female	28.0618	Overweight	No	No	No	No	No	No	No	No	-	-	-	-	-
AZD1222	213	3.8	17.43	Negative	-	-	-	40.4	41.19	Positive	25.2	31.08	Positive	52	Female	41.5512	Grade 3 obesity	No	Yes	No	Yes	No	No	No	No	-	OMEPRAZOL	-	-	-
AZD1222	214	3.8	11.47	Negative	-	-	-	-	-	-	-	-	-	51	Female	32.9	Grade 1 obesity	No	Yes	No	Yes	Yes	No	No	No	-	ENALAPRIL	-	-	-
AZD1222	215	3.8	13.44	Negative	-	-	-	219	95.9	Positive	117	96.08	Positive	58	Male	22.9421	Normal	No	No	No	No	No	No	No	No	-	-	-	-	-
AZD1222	216	111	90.552	Positive	-	-	-	-	-	-	-	-	-	-	Female	-	-	No	No	No	No	No	No	No	No	-	-	-	-	-
AZD1222	218	316	95.6476	Positive	400	96.917	Positive	-	-	-	400	96.76	Positive	51	Female	34.9975	Grade 2 obesity	Yes	Yes	No	Yes	No	No	No	No	-	BEZAFIBRATO	PENTOSIFILINA	ASPIRINA	LORATADINA
AZD1222	219	400	97.4522	Positive	400	96.8514	Positive	400	95.1	Positive	400	96.82	Positive	50	Female	42.4366	Grade 3 obesity	Yes	Yes	Yes	Yes	Yes	No	No	No	-	CAPTROPIL	TRIMEBOTINA	OMEPRAZOL	ASPIRINA
AZD1222	220	175	85.7749	Positive	-	-	-	-	-	-	-	-	-	-	Female	-	-	No	Yes	Yes	No	Yes	No	No	No	-	LOSARTAN	METFORMINA	-	-
AZD1222	224	78.3	65.7113	Positive	-	-	-	-	-	-	-	-	-	-	Female	-	-	No	No	No	No	No	No	No	No	-	-	-	-	-
AZD1222	225	108	88.7473	Positive	-	-	-	-	-	-	-	-	-	-	Female	-	-	No	No	No	No	No	No	No	No	-	-	-	-	-
AZD1222	226	3.8	8.78	Negative	-	-	-	-	-	-	-	-	-	-	Male	-	-	No	No	No	No	No	No	No	No	-	-	-	-	-
AZD1222	227	3.8	5.7	Negative	-	-	-	-	-	-	-	-	-	55	Female	-	-	No	No	No	No	No	No	No	No	-	BEZAFIBRATO	Pravastatina	-	-
AZD1222	238	3.8	8.78	Negative	-	-	-	-	-	-	-	-	-	-	Female	-	-	No	No	No	No	No	No	No	No	-	-	-	-	-
AZD1222	239	100	78.397	Positive	400	96.9826	Positive	400	96.35	Positive	400	96.49	Positive	58	Female	28.1337	Overweight	No	Yes	Yes	No	Yes	No	No	No	-	ASPIRINA	-	-	-
AZD1222	241	3.8	19.72	Negative	10.4	61.02	Positive	-	-	-	-	-	-	-	Male	-	-	No	No	No	No	No	No	No	No	-	-	-	-	-
AZD1222	243	6.22	14.97	Negative	43.6	40.3083	Positive	400	95.98	Positive	400	96.69	Positive	57	Female	24.2764	Normal	No	No	No	No	No	No	No	No	-	METFORMINA	-	-	-
AZD1222	244	3.8	13.75	Negative	-	-	-	-	-	-	-	-	-	-	Female	-	-	No	No	No	No	No	No	No	No	-	-	-	-	-
AZD1222	245	3.8	6.79	Negative	13.05	23.88	Negative	175	85.85	Positive	48.6	75.09	Positive	49	Female	25.3331	Overweight	No	Yes	No	No	No	No	No	No	-	PARAHIRREACTIVIDAD	-	-	-
AZD1222	246	146	92.24	Positive	400	97.21	Positive	400	96.6	Positive	-	-	-	41	Female	35.8408	Grade 2 obesity	Yes	Yes	No	Yes	No	No	No	No	-	-	-	-	-
AZD1222	247	3.8	17.05	Negative	101	80.42	Positive	33.3	17.83	Positive	-	-	-	45	Female	27.4077	Overweight	No	No	No	No	No	No	No	No	-	-	-	-	-
AZD1222	248	3.8	13.63	Negative	91.5	89.82	Positive	278	89.34	Positive	177	91.79	Positive	41	Female	26.6667	Overweight	No	Yes	No	No	No	No	No	No	-	LORATADINA	-	-	-
AZD1222	249	4.58	11.25	Negative	114	82.24	Positive	97.9	66.59	Positive	400	95.61	Positive	40	Female	28	Overweight	No	No	No	No	No	No	No	No	-	-	-	-	-
AZD1222	250	3.8	18.97	Negative	42.8	36.2	Positive	19.3	26.09	Positive	150	92.55	Positive	41	Male	24.623	Normal	No	No	No	No	No	No	No	No	-	-	-	-	-
AZD1222	251	3.8	20.48	Negative	20.8	27.43	Positive	400	96.15	Positive	400	95.32	Positive	49	Female	18.4911	Under weight	No	Yes	No	No	Yes	Yes	No	No	-	PREDNISONA	DICLOFENACO	PARACETAMOL	CELECOVID
AZD1222	252	34.9	38.9	Positive	400	97.27	Positive	400	96.49	Positive	400	95.32	Positive	46	Female	27.1809	Overweight	No	No	No	No	No	No	No	No	-	-	-	-	-
AZD1222	254	118	75.23	Positive	400	98.05	Positive	400	96.7	Positive	400	95.61	Positive	41	Male	28.7317	Overweight	Yes	No	No	No	No	No	No	No	-	-	-	-	-
AZD1222	255	76.1	65.45	Positive	-	-	-	32	36	Positive	-	-	-	61	Female	25.1532	Overweight	No	Yes	No	No	Yes	No	No	No	-	TELMISARTAN	HIDROCLOROTIAZIDA	-	-
AZD1222	256	110	82.28	Positive	400	96.02	Positive	400	96.63	Positive	400	96.09	Positive	40	Female	26.8977	Overweight	Yes	No	No	No	No	No	No	No	-	-	-	-	-
AZD1222	257	3.8	15.37	Negative	34.2	59.56	Positive	400	96.63	Positive	-	-	-	40	Male	30.2978	Grade 1 obesity	No	Yes	No	Yes	No	No	No	No	-	ASPIRINA	-	-	-
AZD1222	258	73.1	77.28	Positive	400	98.1	Positive	400	96.67	Positive	400	95.41	Positive	38	Male	35.5114	Grade 2 obesity	Yes	Yes	No	Yes	Yes	No	No	No	-	losartan	-	-	-
AZD1222	259	400	96.85	Positive	400	96.49	Positive	-	-	-	-	-	-	46	Male	35.5114	Grade 2 obesity	Yes	Yes	No	Yes	Yes	No	No	No	-	losartan	-	-	-
AZD1222	260	3.8	17	Negative	29.2	34.11	Positive	400	96.1	Positive	-	-	-	-	Male	-	-	No	No	No	No	No	No	No	No	-	-	-	-	-
AZD1222	261	3.8	16.3	Negative	43.2	33.96	Positive	283	81.78	Positive	106	51.52	Positive	37	Male	21.7647	Normal	No	No	No	No	No	No	No	No	-	LORATADINA	-	-	-
AZD1222	264	7.29	12.99	Negative	32.7	27.76	Positive	-	-	-	-	-	-	30	Male	24.6914	Normal	No	No	No	No	No	No	No	No	-	-	-	-	-
AZD1222	265	3.8	11.66	Negative	88.3	80.95	Positive	400	89.9	Positive	180	91.8	Positive	30	Female	25.3906	Overweight	No	No	No	No	No	No	No	No	-	-	-	-	-
AZD1222	267	51.8	61.41	Positive	400	96.76	Positive	400	96.1	Positive	400	96.25	Positive	39	Female	23.8281	Normal	Yes	No	No	No	No	No	No	No	-	-	-	-	-
AZD1222	268	3.83	9.31	Negative	4.67	5.44	Negative	264	95.15	Positive	-	-	-	33	Male	24.0882	Normal	No	Yes	No	No	No	Yes	Yes	No	-	-	-	-	-
AZD1222	269	3.8	0.21	Negative	127	80.14	Positive	400	96.26	Positive	-	-	-	35	Female	24.7737	Normal	No	No	No	No	No	No	No	No	-	-	-	-	-
AZD1222	270	3.8	11.83	Negative	40	37.43	Positive	400	96.15	Positive	400	96.39	Positive	37	Female	20.83	Normal	No	No	No	No	No	No	No	No	-	-	-	-	-
AZD1222	271	4.71	8.4	Negative	63.2	59.07	Positive	400	95.86	Positive	126	92.03	Positive	37	Female	25.5296	Overweight	No	No	No	No	No	No	No	No	-	Metformina 1000mg	-	-	-
AZD1222	272	3.8	18.69	Negative	3.8	3.34	Negative	328	88.23	Positive	109	64.09	Positive	38	Male	26.7299	Overweight	No	No	No	No	No	No	No	No	-	Tiroxina	Alopurinolin	-	-
AZD1222	273	3.8	12.46	Negative	16.2	2.96	Positive	393	95.29	Positive	129	96.05	Positive	36	Male	25.7371	Overweight	No	No	No	No	No	No	No	No	-	-	-	-	-
AZD1222	274	5	32.98	Positive	140	83.59	Positive	344	91.33	Positive	-	-	-	34	Male	27.143	Overweight	No	No	No	No	No	No	No	No	-	-	-	-	-
AZD1222	275	3.8	16.38	Negative	21.3	41.39	Positive	183	82.05	Positive	60.7	63.69	Positive	30	Female	24.7768	Normal	Yes	No	No	No	No	No	No	No	-	-	-	-	-
AZD1222	276	39.1	58.19	Positive	400	96.81	Positive	400	96.23	Positive	400	96.39	Positive	36	Female	23.4236	Normal	No	No	No	No	No	No	No	No	-	-	-	-	-
AZD1222	277	3.8	2.03	Negative	45.1	57.32	Positive	400	96.1	Positive	-	-	-	32	Female	27.5482	Overweight	No	No	No	No	No	No	No	No	-	-	-	-	-
AZD1222	278	3.8	2.66	Negative	67.8	74.26	Positive	400	96.34	Positive	400	96.42	Positive	33	Male	22.7732	Normal	Yes	No	No	No	No	No	No	No	-	-	-	-	-
AZD1222	279	8.16	0.45	Negative	-	-	-	-	-	-	-	-	-	37	Male	30.2992	Grade 1 obesity	No	Yes	No	Yes	No	No	No	No	-	-	-	-	-
AZD1222	280	3.8	4.82	Negative	-	-	-	-	-	-	-	-	-	35	Female	25.9516	Overweight	No	No	No	No	No	No	No	No	-	-	-	-	-
AZD1222	281	3.8	0	Negative	12.9	15.97	Negative	132	86.99	Positive	36.1	42.13	Positive	35	Male	26.0276	Overweight	No	No	No	No	No	No	No	No	-	-	-	-	-
AZD1222	282	3.8	0.58	Negative	107	82.02	Positive	400	96.31	Positive	253	95.54	Positive	38	Male	35.5114	Grade 2 obesity	No	Yes	No	Yes	Yes	No	No	No	-	Cosartan	-	-	-
AZD1222	283	33.1	45.26	Positive	400	97.26	Positive	400	94.67	Positive	-	-	-	31	Female	21.0962	Normal	No	No	No	No	No	No	No	No	-	-	-	-	-
AZD1222	284	3.8	8.09	Negative	21.1	45.3	Positive	256	92.63	Positive	400	96.39	Positive	58	Female	24.2439	Normal	No	Yes	Yes	No	Yes	No	No	No	-	Nexus, Iltux, Enaladil, Insulina, Metformina	-	-	-
AZD1222	285	3.8	0	Negative	29.8	40.2	Positive	345	94.27	Positive	-	-	-	32	Female	27.6888	Overweight	No	No	No	No	No	No	No	No	-	-	-	-	-
AZD1222	286	63.8	96	Positive	400	97.22	Positive	400	96.15	Positive	-	-	-	35	Female	35.584	Grade 2 obesity	No	Yes	No	Yes	Yes	No	No	No	-	Atenolol, Hidroclorotiacida	-	-	-
AZD1222	287	3.8	2.46	Negative	48.1	67.98	Positive	246	94.74	Positive	72.3	71.6	Positive	36	Male	29.4118	Overweight	No	No	No	No	No	No	No	No	-	-	-	-	-
AZD1222	288	137	7	Positive	144	54.7	Positive	400	95.45	Positive	345	75.13	Positive	35	Female	28.125	Overweight	No	No	No	No	No	No	No	No	-	-	-	-	-
AZD1222	289	222	96.85	Positive	400	97.27	Positive	400	96.23	Positive	400	96	Positive	37	Female	27.3437	Overweight	Yes	No	No	No	No	No	No	No	-	-	-	-	-
AZD1222	290	3.8	5.79	Negative	5.43	22.33	Negative	135	90.67	Positive	25.4	53.03	Positive	34	Female	26.2336	Overweight	No	No	No	No	No	No	No	No	-	-	-	-	-
AZD1222	291	89.6	87.39	Positive	400	97.16	Positive	400	96.15	Positive	-	-	-	35	Male	25.6055	Overweight	Yes	No	No	No	No	No	No	No	-	-	-	-	-
AZD1222	292	400	97.21	Positive	400	97.22	Positive	400	96.39	Positive	-	-	-	33	Male	27.5802	Overweight	No	No	No	No	No	No	No	No	-	-	-	-	-
AZD1222	293	61.4	70.05	Positive	400	97.04	Positive	400	96.67	Positive	400	96.31	Positive	26	Female	29.3575	Overweight	No	No	No	No	No	No	No	No	-	-	-	-	-
AZD1222	294	3.8	0	Negative	22.4	52.2	Positive	116	79.85	Positive	-	-	-	33	Female	22.6003	Normal	No	No	No	No	No	No	No	No	-	Dulaxetina	-	-	-
AZD1222	295	400	96.93	Positive	400	97.38	Positive	400	96.67	Positive	400	96	Positive	38	Male	25.6173	Overweight	Yes	No	No	No	No	No	No	No	-	-	-	-	-
AZD1222	298	108	76.48	Positive	400	96.89	Positive	400	96.39	Positive	400	96.17	Positive	32	Female	23.5556	Normal	No	No	No	No	No	No	No	No	-	-	-	-	-
AZD1222	299	3.8	2.71	Negative	42.6	61.91	Positive	210	87.69	Positive	-	-	-	24	Female	30.0914	Grade 1 obesity	No	Yes	No	Yes	No	No	No	No	-	-	-	-	-
AZD1222	300	51.8	35.13	Positive	400	96.92	Positive	-	-	-	-	-	-	19	Male	21.1389	Normal	Yes	No	No	No	No	No	No	No	-	Omeprazol	-	-	-
AZD1222	303	3.8	20.43	Negative	34.6	30.14	Positive	400	96.42	Positive	-	-	-	26	Male	18.9069	Normal	No	No	No	No	No	No	No	No	-	-	-	-	-
Convidecia	1	3.8	0	Negative	37.1	60.9578	Positive	400	96.66	Positive	400	95.53	Positive	43	Female	24.2187	NORMAL	No	Yes	No	No	No	Yes	no	No	-	Loxonin	Xeljanz	Azolfidina	-
Convidecia	2	3.8	0	Negative	6.11	21.8	Negative	5.34	10.33	Negative	3.8	10.09	Negative	42	Female	23.3091	NORMAL	No	No	No	No	No	No	no	No	-	-	-	-	-
Convidecia	4	54.4	65.2985	Positive	400	97.007	Positive	400	95.72	Positive	-	-	-	34	Male	24.2424	NORMAL	Yes	No	No	No	No	No	no	No	-	-	-	-	-
Convidecia	5	91.7	89.3035	Positive	400	96.9405	Positive	400	95.72	Positive	400	96.51	Positive	40	Female	30.6667	Grade 1 obesity	Yes	Yes	No	Yes	No	No	no	No	-	-	-	-	-
Convidecia	6	3.8	0	Negative	39	58.5634	Positive	-	-	-	-	-	-	30	Female	24.0346	NORMAL	No	No	No	No	No	No	no	No	-	-	-	-	-
Convidecia	7	3.8	0	Negative	11.7	12.43	Negative	8.87	9.7	Negative	6.28	8.19	Negative	47	Female	26.6749	Overweight	No	Yes	No	No	Yes	No	no	No	-	Losartan	-	-	-
Convidecia	8	3.8	0	Negative	56.2	36.8141	Positive	17.9	27.81	Positive	3.8	11.34	Negative	40	Male	26.0617	Overweight	No	No	No	No	No	No	no	No	-	Psicotropicos	-	-	-
Convidecia	9	3.8	0	Negative	-	-	-	-	-	-	-	-	-	36	Female	24.2382	NORMAL	No	No	No	No	No	No	no	No	-	-	-	-	-
Convidecia	10	3.8	0	Negative	49.6	40.3392	Positive	-	-	-	60	42.11	Positive	49	Female	24.2187	NORMAL	No	No	No	No	No	No	no	No	-	-	-	-	-
Convidecia	11	3.8	0	Negative	-	-	-	-	-	-	-	-	-	39	Female	21.3382	NORMAL	No	No	No	No	No	No	no	No	-	-	-	-	-
Convidecia	12	68.2	71.5796	Positive	-	-	-	-	-	-	-	-	-	27	Female	23.3091	NORMAL	No	No	No	No	No	No	no	No	-	-	-	-	-
Convidecia	13	3.8	0	Negative	-	-	-	-	-	-	-	-	-	27	Female	24.4444	NORMAL	No	No	No	No	No	No	no	No	-	-	-	-	-
Convidecia	14	90.6	77.1766	Positive	400	95.6102	Positive	-	-	-	-	-	-	30	Female	21.2084	NORMAL	Yes	No	No	No	No	No	no	No	-	-	-	-	-
Convidecia	15	3.8	0.54	Negative	110	69.3382	Positive	45.1	54.67	Positive	44	55.49	Positive	35	Female	28.6215	Overweight	No	Yes	No	No	No	No	no	No	-	-	-	-	-
Convidecia	16	155	96.4552	Positive	400	97.007	Positive	400	95.81	Positive	400	96.56	Positive	36	Male	27.1739	Overweight	Yes	Yes	Yes	No	No	No	no	No	-	Metformina	-	-	-
Convidecia	18	138	88.9303	Positive	400	96.9625	Positive	400	96.89	Positive	400	96.35	Positive	30	Female	32	Grade 1 obesity	No	Yes	No	Yes	No	No	no	No	-	Metformina	-	-	-
Convidecia	19	92.6	81.7786	Positive	-	-	-	-	-	-	-	-	-	25	Male	-	-	No	No	No	No	No	No	no	No	-	Salbutamol	-	-	-
Convidecia	20	3.8	0	Negative	-	-	-	9.13	14.25	Negative	-	-	-	41	Male	24.2187	NORMAL	No	No	No	No	No	No	no	No	-	-	-	-	-
Convidecia	21	95.9	86.0697	Positive	400	96.8074	Positive	400	95.72	Positive	400	96.56	Positive	46	Female	27.6361	Overweight	Yes	No	No	No	No	No	no	No	-	-	-	-	-
Convidecia	22	5.07	0	Negative	76.6	57.4992	Positive	43.6	50.11	Positive	11.4	24.07	Negative	45	Female	31.6443	Grade 1 obesity	No	Yes	No	Yes	No	No	no	No	-	-	-	-	-
Convidecia	23	281	95.7711	Positive	400	96.9405	Positive	400	95.54	Positive	400	96.63	Positive	42	Female	48.0692	Grade 3 obesity	Yes	Yes	No	Yes	No	No	no	No	-	Aspirina	-	-	-
Convidecia	24	56.8	71.5174	Positive	400	96.6744	Positive	-	-	-	-	-	-	-	Female	-	-	No	No	No	No	No	No	no	No	-	-	-	-	-
Convidecia	25	7.91	1.42	Negative	297	96.9029	Positive	161	95.45	Positive	-	-	-	41	Female	26.0375	Overweight	No	No	No	No	No	No	no	No	-	-	-	-	-
Convidecia	26	3.8	0	Negative	71.4	72.3312	Positive	16.2	27.99	Positive	-	-	-	38	Female	27.2173	Overweight	No	No	No	No	No	No	no	No	-	Esomeprazol	-	-	-
Convidecia	27	92.7	88.6194	Positive	400	97.3198	Positive	400	95.81	Positive	400	96.08	Positive	38	Female	40.404	Grade 3 obesity	No	Yes	No	Yes	No	No	no	No	-	Omeprazol	-	-	-
Convidecia	28	145	95.0871	Positive	400	97.3198	Positive	400	95.72	Positive	400	96.63	Positive	48	Female	42.872	Grade 3 obesity	No	Yes	No	Yes	No	No	no	No	-	-	-	-	-
Convidecia	29	65.5	67.1642	Positive	-	-	-	400	95.72	Positive	400	95.7	Positive	39	Female	26.4463	Overweight	No	No	No	No	No	No	no	No	-	-	-	-	-
Convidecia	30	3.88	0	Negative	-	-	-	-	-	-	-	-	-	38	Male	25.4581	Overweight	No	No	No	No	No	No	no	No	-	-	-	-	-
Convidecia	32	90.1	87.3756	Positive	-	-	-	-	-	-	-	-	-	29	Female	25.711	Overweight	No	No	No	No	No	No	no	No	-	-	-	-	-
Convidecia	33	3.8	0	Negative	-	-	-	11.6	17.61	Negative	7.52	9.98	Negative	42	Male	28.4155	Overweight	No	No	No	No	No	No	no	No	-	-	-	-	-
Convidecia	34	3.8	0	Negative	-	-	-	-	-	-	-	-	-	38	Female	29.7339	Overweight	No	No	No	No	No	No	no	No	-	Diositina	Hesperidina	-	-
Convidecia	35	62.8	69.2786	Positive	-	-	-	-	-	-	-	-	-	45	Male	29.4023	Overweight	Yes	No	No	No	No	No	no	No	-	-	-	-	-
Convidecia	36	3.8	0	Negative	-	-	-	216	82.79	Positive	99.7	58.21	Positive	48	Female	24.6097	NORMAL	No	No	No	No	No	No	no	No	-	Termisantan	-	-	-
Convidecia	37	226	96.2065	Positive	400	97.2007	Positive	-	-	-	-	-	-	37	Male	31.5	Grade 1 obesity	No	Yes	No	Yes	No	No	no	No	-	Ezetimibo	Simvasfatina	-	-
Convidecia	38	3.8	2.37	Negative	-	-	-	-	-	-	-	-	-	33	Female	23.4236	NORMAL	No	No	No	No	No	No	no	No	-	-	-	-	-
Convidecia	39	3.8	0	Negative	57.6	42.135	Positive	109	88.88	Positive	68.2	63.93	Positive	44	Female	23.4375	NORMAL	No	No	No	No	No	No	no	No	-	-	-	-	-
Convidecia	40	3.8	0	Negative	85.7	79.2484	Positive	116	87.19	Positive	-	-	-	32	Female	20.6612	NORMAL	No	No	No	No	No	No	no	No	-	Levotiroxina	-	-	-
Convidecia	41	52.4	44.7761	Positive	400	96.874	Positive	400	95.63	Positive	400	96.42	Positive	29	Female	21.3333	NORMAL	No	No	No	No	No	No	no	No	-	-	-	-	-
Convidecia	42	3.8	0	Negative	17.4	77.1866	Positive	15.5	24.26	Positive	4.6	22.28	Negative	46	Female	26.3465	Overweight	No	No	No	No	No	No	no	No	-	Elatec	-	-	-
Convidecia	43	3.8	0.54	Negative	40.8	67.875	Positive	45.8	57.03	Positive	-	-	-	43	Male	25.9516	Overweight	No	Yes	No	No	No	No	no	No	-	Levotiroxina	-	-	-
Convidecia	44	3.8	5.1	Negative	5.36	15.21	Negative	400	95.72	Positive	261	94.41	Positive	31	Female	22.3757	NORMAL	No	No	No	No	No	No	no	No	-	-	-	-	-
Convidecia	45	145	91.6045	Positive	400	97.022	Positive	400	95.72	Positive	400	96.49	Positive	43	Female	27.0993	Overweight	Yes	No	No	No	No	No	no	No	-	-	-	-	-
Convidecia	46	3.8	0	Negative	3.8	4.61	Negative	3.8	3.5	Negative	3.8	13.34	Negative	35	Female	22.2656	NORMAL	No	No	No	No	No	No	no	No	-	-	-	-	-
Convidecia	47	3.8	2.24	Negative	-	-	-	-	-	-	-	-	-	38	Female	28.6689	Overweight	No	No	No	No	No	No	no	No	-	-	-	-	-
Convidecia	49	149	94.092	Positive	400	97.2007	Positive	-	-	-	-	-	-	45	Female	26.0584	Overweight	Yes	No	No	No	No	No	no	No	-	-	-	-	-
Convidecia	50	3.8	7.88	Negative	-	-	-	68.7	67.05	Positive	-	-	-	42	Female	27.0552	Overweight	No	No	No	No	No	No	no	No	-	-	-	-	-
Convidecia	51	3.8	10.32	Negative	93.4	70.0033	Positive	134	95.08	Positive	400	95.7	Positive	48	Female	29.1363	Overweight	No	No	No	No	No	No	no	No	-	-	-	-	-
Convidecia	52	140	92.4751	Positive	400	96.8074	Positive	400	97.12	Positive	400	96.13	Positive	48	Female	-	-	No	Yes	No	No	No	No	no	No	-	-	-	-	-
Convidecia	53	3.8	0	Negative	-	-	-	-	-	-	-	-	-	34	Female	37.3419	Grade 2 obesity	No	Yes	Yes	Yes	No	No	no	No	-	Metformina	-	-	-
Convidecia	54	25.2	35.0124	Positive	-	-	-	-	-	-	-	-	-	27	Female	25.0762	Overweight	No	No	No	No	No	No	no	Yes	-	-	-	-	-
Convidecia	55	3.8	3.05	Negative	-	-	-	-	-	-	-	-	-	35	Female	34.5271	Grade 1 obesity	No	Yes	No	Yes	Yes	No	no	No	-	Termisantan	-	-	-
Convidecia	57	3.8	0	Negative	-	-	-	-	-	-	-	-	-	38	Female	-	-	No	No	No	No	No	No	no	No	-	Levotiroxina	-	-	-
Convidecia	58	3.8	5.29	Negative	-	-	-	-	-	-	-	-	-	37	Female	27.2932	Overweight	No	No	No	No	No	No	no	No	-	-	-	-	-
Convidecia	60	3.8	0.4	Negative	-	-	-	-	-	-	-	-	-	32	Female	31.2394	Grade 1 obesity	No	Yes	No	Yes	No	No	no	No	-	-	-	-	-
Convidecia	61	3.8	2.71	Negative	109	69.6043	Positive	45	47.84	Positive	21.9	21.73	Positive	27	Female	24.4352	NORMAL	No	No	No	No	No	No	no	No	-	-	-	-	-
Convidecia	62	9.32	26.83	Negative	400	96.9625	Positive	-	-	-	-	-	-	32	Male	23.5294	NORMAL	Yes	No	No	No	No	No	no	No	-	Complejo B	-	-	-
Convidecia	63	7.14	4.21	Negative	-	-	-	-	-	-	-	-	-	27	Male	19.2672	NORMAL	No	No	No	No	No	No	no	No	-	-	-	-	-
Convidecia	64	47.1	50.6841	Positive	400	96.874	Positive	400	95.45	Positive	400	95.92	Positive	31	Female	23.8751	NORMAL	No	No	No	No	No	No	no	No	-	-	-	-	-
Convidecia	65	3.8	0	Negative	82.3	70.3395	Positive	84.1	73.51	Positive	35.8	48.55	Positive	40	Male	19.3772	NORMAL	No	No	No	No	No	No	no	No	-	-	-	-	-
Convidecia	66	101	81.2811	Positive	400	97.007	Positive	400	95.62	Positive	400	96.49	Positive	43	Female	24.6094	NORMAL	Yes	No	No	No	No	No	no	No	-	-	-	-	-
Convidecia	67	3.8	4.01	Negative	135	85.6462	Positive	104	80.63	Positive	83.8	73.59	Positive	35	Female	28.7619	Overweight	No	No	No	No	No	No	no	No	-	-	-	-	-
Convidecia	71	122	94.2164	Positive	400	96.8074	Positive	400	95.72	Positive	400	96.49	Positive	45	Female	32.5964	Grade 1 obesity	Yes	Yes	Yes	Yes	No	No	no	No	-	Metformina	-	-	-
Convidecia	72	3.8	6.99	Negative	120	84.6337	Positive	400	96.43	Positive	400	96.2	Positive	52	Female	25.6312	Overweight	No	No	No	No	No	No	no	No	-	-	-	-	-
Convidecia	73	3.8	7.47	Negative	-	-	-	-	-	-	-	-	-	46	Female	25.5588	Overweight	No	No	No	No	No	No	no	No	-	Celestomine	Symbicort	-	-
Convidecia	74	3.8	3.46	Negative	38.1	50.6849	Positive	9.35	25.99	Negative	-	-	-	25	Male	24.281	NORMAL	No	No	No	No	No	No	no	No	-	-	-	-	-
Convidecia	75	153	95.6468	Positive	400	97.0735	Positive	400	95.72	Positive	400	95.7	Positive	45	Male	31.6735	Grade 1 obesity	No	Yes	No	Yes	No	No	no	No	-	-	-	-	-
Convidecia	76	5.25	0	Negative	118	80.9777	Positive	-	-	-	-	-	-	36	Female	24.6097	NORMAL	No	No	No	No	No	No	no	No	-	-	-	-	-
Convidecia	77	3.8	9.71	Negative	13.8	25.81	Negative	4.7	7.42	Negative	3.8	15.63	Negative	35	Female	24.4561	NORMAL	No	No	No	No	No	No	no	No	-	-	-	-	-
Convidecia	78	3.8	1.15	Negative	-	-	-	-	-	-	-	-	-	43	Male	26.398	Overweight	No	No	No	No	No	No	no	No	-	-	-	-	-
Convidecia	79	91	75.5597	Positive	400	96.9405	Positive	400	95.45	Positive	400	96.7	Positive	28	Female	29.903	Overweight	No	No	No	No	No	No	no	No	-	-	-	-	-
Convidecia	80	3.8	0	Negative	-	-	-	-	-	-	-	-	-	41	Female	23.8054	NORMAL	No	No	No	No	No	No	no	No	-	-	-	-	-
Convidecia	81	3.8	0	Negative	-	-	-	-	-	-	-	-	-	-	Male	-	-	No	No	No	No	No	No	no	No	-	-	-	-	-
Convidecia	83	3.8	0	Negative	22.1	11.6728	Positive	-	-	-	-	-	-	30	Female	20.3125	NORMAL	No	No	No	No	No	No	no	No	-	-	-	-	-
Convidecia	84	3.8	0.95	Negative	29.2	41.869	Positive	318	95.26	Positive	400	95.42	Positive	44	Female	22.6562	NORMAL	No	No	No	No	No	No	no	No	-	-	-	-	-
Convidecia	85	288	96.8284	Positive	400	97.007	Positive	400	95.72	Positive	400	96.63	Positive	49	Male	26.2966	Overweight	Yes	No	No	No	No	No	no	No	-	-	-	-	-
Convidecia	86	3.8	0	Negative	9.28	15.14	Negative	3.8	3.87	Negative	3.8	14.27	Negative	39	Female	28.578	Overweight	No	No	No	No	No	No	no	No	-	-	-	-	-
Convidecia	87	55.9	81.5299	Positive	-	-	-	-	-	-	-	-	-	44	Male	23.05	NORMAL	No	No	No	No	No	No	no	No	-	-	-	-	-
Convidecia	88	55.5	55.0373	Positive	400	96.9405	Positive	400	95.89	Positive	-	-	-	49	Male	25.0593	Overweight	Yes	Yes	No	No	Yes	No	no	No	-	-	-	-	-
Convidecia	89	261	96.6418	Positive	400	96.8074	Positive	400	95.63	Positive	400	95.67	Positive	36	Female	38.2866	Grade 2 obesity	Yes	Yes	No	Yes	No	No	no	No	-	-	-	-	-
Convidecia	90	3.8	0	Negative	-	-	-	-	-	-	-	-	-	37	Female	22.8269	NORMAL	No	No	No	No	No	No	no	No	-	-	-	-	-
Convidecia	91	3.8	0.06	Negative	91.7	63.4187	Positive	50.5	62.95	Positive	400	96	Positive	30	Female	22.6667	NORMAL	No	No	No	No	No	No	no	No	-	Bromezapan	-	-	-
Convidecia	92	3.8	3.26	Negative	3.8	9.64	Negative	3.8	0	Negative	3.8	9.45	Negative	40	Female	42.0606	Grade 3 obesity	No	Yes	No	Yes	No	No	no	No	-	-	-	-	-
Convidecia	93	3.8	0.2	Negative	-	-	-	-	-	-	-	-	-	25	Female	23.1111	NORMAL	No	No	No	No	No	No	no	No	-	-	-	-	-
Convidecia	94	20.5	32.898	Positive	400	97.2603	Positive	-	-	-	119	96.13	Positive	45	Male	30.4687	Grade 1 obesity	No	Yes	No	Yes	Yes	No	no	No	-	Salbutamol	dextametazona	lozartan	-
Convidecia	95	3.8	2.24	Negative	3.8	0.95	Negative	3.8	0	Negative	3.8	11.69	Negative	58	Male	33.126	Grade 1 obesity	No	Yes	No	Yes	No	No	no	No	-	-	-	-	-
Convidecia	96	3.8	6.58	Negative	69.6	64.86	Positive	-	-	-	-	-	-	44	Female	25.6312	Overweight	No	No	No	No	No	No	no	No	-	-	-	-	-
Convidecia	97	117	90.4851	Positive	400	96.7838	Positive	400	95.36	Positive	-	-	-	35	Male	36.4133	Grade 2 obesity	Yes	Yes	No	Yes	No	No	no	No	-	-	-	-	-
Convidecia	98	3.8	4.82	Negative	131	77.5856	Positive	109	83.25	Positive	-	-	-	36	Female	26.2188	Overweight	No	No	No	No	No	No	no	No	-	-	-	-	-
Convidecia	99	3.8	4.21	Negative	89	80.2263	Positive	46.1	48.5	Positive	-	-	-	34	Female	29.6427	Overweight	No	No	No	No	No	No	no	No	-	-	-	-	-
Convidecia	101	3.8	3.94	Negative	48.9	70.2204	Positive	22.2	40.54	Positive	7.03	26.72	Negative	48	Female	39.1434	Grade 2 obesity	No	Yes	Yes	Yes	Yes	No	no	No	-	-	-	-	-
Convidecia	103	3.8	4.68	Negative	59.3	46.7243	Positive	18.6	32.09	Positive	5.25	15.13	Negative	48	Female	23.9224	NORMAL	No	Yes	No	No	No	No	no	No	-	-	-	-	-
Convidecia	104	116	92.8483	Positive	-	-	-	-	-	-	-	-	-	39	Female	33.0579	Grade 1 obesity	No	Yes	No	Yes	No	No	no	No	-	-	-	-	-
Convidecia	105	123	90.6716	Positive	400	97.3198	Positive	400	95.45	Positive	400	96.35	Positive	41	Female	26.0375	Overweight	Yes	No	No	No	No	No	no	No	-	Aspirina	-	-	-
Convidecia	106	3.8	0	Negative	9.55	3.05	Negative	5.47	0	Negative	400	96.77	Positive	37	Male	21.0373	NORMAL	No	No	No	No	No	No	no	No	-	Derman/unesia	-	-	-
Convidecia	109	168	94.2786	Positive	-	-	-	400	95.9	Positive	400	96.49	Positive	49	Male	30.7958	Grade 1 obesity	Yes	Yes	No	Yes	No	Yes	no	No	-	-	-	-	-
Convidecia	110	3.8	2.44	Negative	59.1	36.9267	Positive	400	97.38	Positive	400	96.49	Positive	57	Female	22.8329	NORMAL	No	No	No	No	No	No	no	No	-	-	-	-	-
Convidecia	111	3.8	6.65	Negative	105	63.0137	Positive	38.3	32.95	Positive	-	-	-	39	Male	25.2493	Overweight	No	No	No	No	No	No	no	No	-	-	-	-	-
Convidecia	112	3.8	4.89	Negative	91.9	85.1679	Positive	141	92.17	Positive	65.3	68.65	Positive	45	Female	24.064	NORMAL	No	No	No	No	No	No	no	No	-	-	-	-	-
Convidecia	113	108	91.791	Positive	400	96.9405	Positive	284	96.95	Positive	-	-	-	28	Female	27.2392	Overweight	Yes	No	No	No	No	No	no	No	-	-	-	-	-
Convidecia	114	3.8	1.76	Negative	-	-	-	-	-	-	-	-	-	41	Male	29.4118	Overweight	No	No	No	No	No	No	no	No	-	-	-	-	-
Convidecia	116	11.7	7.26	Negative	-	-	-	171	92.54	Positive	89.2	76.52	Positive	43	Female	22.2291	NORMAL	No	No	No	No	No	No	no	No	-	Prozac	-	-	-
Convidecia	117	3.8	2.92	Negative	115	70.6968	Positive	44.4	50.57	Positive	13.9	34.88	Positive	49	Male	31.3469	Grade 1 obesity	No	Yes	No	Yes	Yes	No	no	No	-	Losartan	Aspirina	-	-
Convidecia	118	48.3	57.0274	Positive	400	97.007	Positive	400	95.81	Positive	400	96.63	Positive	57	Male	29.7442	Overweight	No	Yes	No	No	No	No	no	No	-	-	-	-	-
Convidecia	119	3.8	6.25	Negative	-	-	-	-	-	-	-	-	-	28	Female	25.1039	Overweight	No	No	No	No	No	No	no	No	-	-	-	-	-
Convidecia	120	3.8	6.25	Negative	-	-	-	-	-	-	-	-	-	31	Female	26.3465	Overweight	No	No	No	No	No	No	no	No	-	-	-	-	-
Convidecia	121	3.8	0	Negative	18.1	27.3695	Positive	230	95.08	Positive	198	95.4	Positive	48	Female	23.9361	NORMAL	No	No	No	No	No	No	no	No	-	Levotiroxina	-	-	-
Convidecia	122	137	94.092	Positive	-	-	-	-	-	-	-	-	-	44	Female	23.1473	NORMAL	Yes	No	No	No	No	No	no	No	-	-	-	-	-
Convidecia	123	3.8	0	Negative	-	-	-	-	-	-	-	-	-	-	Female	-	-	No	No	No	No	No	No	no	No	-	-	-	-	-
Convidecia	124	3.8	0	Negative	133	81.7759	Positive	147	91.53	Positive	126	80.75	Positive	32	Female	26.6389	Overweight	No	No	No	No	No	No	no	No	-	-	-	-	-
Convidecia	126	3.8	0	Negative	-	-	-	-	-	-	-	-	-	37	Female	18.4911	NORMAL	No	No	No	No	No	No	no	No	-	-	-	-	-
Convidecia	127	3.8	1.35	Negative	14.4	35.9495	Positive	35.4	61.58	Positive	16.7	50.05	Positive	33	Female	26.4024	Overweight	No	No	No	No	No	No	no	No	-	Levotiroxina	-	-	-
Convidecia	128	3.8	1.08	Negative	-	-	-	-	-	-	-	-	-	38	Male	26.8519	Overweight	No	No	No	No	No	No	no	No	-	-	-	-	-
Convidecia	129	3.8	0	Negative	59.4	44.1304	Positive	255	94.81	Positive	81.6	57.6	Positive	27	Male	30.5241	Grade 1 obesity	No	Yes	No	Yes	No	No	no	No	-	-	-	-	-
Convidecia	131	3.8	11.54	Negative	91.9	85.3675	Positive	72	7.42	Positive	80.7	54.59	Positive	31	Female	29.3575	Overweight	No	No	No	No	No	No	no	No	-	-	-	-	-
Convidecia	132	30.7	50.1244	Positive	400	97.007	Positive	400	95.81	Positive	384	96.63	Positive	31	Male	25.2363	Overweight	No	No	No	No	No	No	no	No	-	-	-	-	-
Convidecia	133	3.8	0	Negative	9.78	0	Negative	4.5	16.34	Negative	-	-	-	43	Female	27.1416	Overweight	No	No	No	No	No	No	no	No	-	Bioelectro	-	-	-
Convidecia	135	3.8	1.08	Negative	57.8	69.7373	Positive	53.1	68.14	Positive	-	-	-	59	Female	28.6501	Overweight	No	Yes	No	No	Yes	No	no	No	-	Norvas smg.	-	-	-
Convidecia	136	151	94.403	Positive	-	-	-	-	-	-	-	-	-	51	Male	32.7442	Grade 1 obesity	Yes	Yes	No	Yes	No	No	no	No	-	-	-	-	-
Convidecia	137	60.2	85.3856	Positive	-	-	-	400	96.43	Positive	-	-	-	36	Female	27.6817	Overweight	Yes	Yes	No	No	No	Yes	no	No	-	-	-	-	-
Convidecia	138	50.1	65.796	Positive	-	-	-	400	95.81	Positive	400	96.32	Positive	40	Female	22.1003	NORMAL	No	No	No	No	No	No	no	No	-	-	-	-	-
Convidecia	139	3.8	0	Negative	-	-	-	-	-	-	-	-	-	29	Female	21.6206	NORMAL	No	No	No	No	No	No	no	No	-	-	-	-	-
Convidecia	140	72	71.2065	Positive	-	-	-	-	-	-	-	-	-	22	Female	29.865	Overweight	No	No	No	No	No	No	no	No	-	-	-	-	-
Convidecia	141	3.8	0	Negative	14.8	23.0462	Negative	4.4	12.24	Negative	3.8	8.63	Negative	41	Female	31.5556	Grade 1 obesity	No	Yes	No	Yes	No	No	no	No	-	-	-	-	-
Convidecia	142	3.8	0	Negative	-	-	-	-	-	-	-	-	-	37	Female	24.974	Overweight	No	No	No	No	No	No	no	No	-	-	-	-	-
Convidecia	143	152	95.709	Positive	400	96.8074	Positive	400	95.54	Positive	-	-	-	25	Female	28.7347	Overweight	No	No	No	No	No	No	no	No	-	-	-	-	-
Convidecia	144	3.8	10.03	Negative	65.9	60.8247	Positive	-	-	-	-	-	-	45	Female	21.9261	NORMAL	No	No	No	No	No	No	no	No	-	Acido Folico	-	-	-
Convidecia	145	3.8	12.36	Negative	32.3	34.5527	Positive	38	42.38	Positive	400	95.61	Positive	33	Male	22.7583	NORMAL	No	No	No	No	No	No	no	No	-	-	-	-	-
Convidecia	146	3.8	11.51	Negative	38.3	51.9952	Positive	-	-	-	-	-	-	31	Male	35.4308	Grade 2 obesity	No	Yes	No	Yes	No	No	no	No	-	-	-	-	-
Convidecia	148	3.8	11.28	Negative	-	-	-	-	-	-	-	-	-	-	Female	-	-	No	No	No	No	No	No	no	No	-	Aspirina	-	-	-
Convidecia	149	3.8	13.79	Negative	-	-	-	-	-	-	-	-	-	29	Female	20.0773	NORMAL	No	No	No	No	No	No	no	No	-	-	-	-	-
Convidecia	150	100	92.5373	Positive	-	-	-	-	-	-	-	-	-	43	Male	-	-	No	No	No	No	No	No	no	No	-	-	-	-	-
Convidecia	151	98	77.1144	Positive	-	-	-	-	-	-	-	-	-	26	Female	24.5578	NORMAL	No	No	No	No	No	No	no	No	-	-	-	-	-
Convidecia	152	3.8	17.61	Negative	46.1	31.5597	Positive	36.6	20.02	Positive	400	96.27	Positive	37	Female	25.5661	Overweight	No	No	No	No	No	No	no	No	-	-	-	-	-
Convidecia	153	3.8	5.36	Negative	-	-	-	-	-	-	324	95.24	Positive	28	Female	26.5239	Overweight	Yes	No	No	No	No	No	no	No	-	-	-	-	-
Convidecia	154	3.8	10.14	Negative	101	82.9066	Positive	236	94.9	Positive	122	83.27	Positive	21	Female	26.2917	Overweight	No	No	No	No	No	No	no	No	-	-	-	-	-
Convidecia	155	13.1	8.83	Negative	-	-	-	-	-	-	-	-	-	39	Male	22.8571	NORMAL	No	No	No	No	No	No	no	No	-	Daranavir	Travada	-	-
Convidecia	156	3.8	17.21	Negative	17.6	12.5374	Positive	16.8	9.72	Positive	9.7	30.16	Positive	43	Male	25.5354	Overweight	No	No	No	No	No	No	no	No	-	-	-	-	-
Convidecia	158	3.8	18.12	Negative	50.4	41.1554	Positive	34.2	45.97	Positive	14.1	19.41	Negative	39	Female	26.7094	Overweight	No	No	No	No	No	No	no	No	-	-	-	-	-
Convidecia	159	3.8	17.15	Negative	-	-	-	-	-	-	-	-	-	28	Female	28.441	Overweight	No	No	No	No	No	No	no	No	-	-	-	-	-
Convidecia	160	3.8	19.6	Negative	49.7	68.3145	Positive	400	97.41	Positive	400	96.7	Positive	38	Male	35.3491	Grade 2 obesity	No	Yes	No	Yes	No	No	no	No	-	-	-	-	-
Convidecia	164	3.8	21.88	Negative	130	77.2531	Positive	129	89.35	Positive	400	96.63	Positive	45	Female	33.0579	Grade 1 obesity	No	Yes	No	Yes	No	No	no	No	-	-	-	-	-
Convidecia	165	207	94.2786	Positive	-	-	-	-	-	-	-	-	-	37	Female	19.53	NORMAL	Yes	No	No	No	No	No	no	No	-	Fluvoxamina	Lysteda	Lopid	-
Convidecia	166	3.8	8.34	Negative	47.2	47.1234	Positive	21.6	38.1	Positive	400	96.63	Positive	47	Female	27.5873	Overweight	No	No	No	No	No	No	no	No	-	-	-	-	-
Convidecia	172	21.8	14.6144	Positive	55.6	21.583	Positive	-	-	-	-	-	-	41	Female	31.6242	Grade 1 obesity	No	Yes	No	Yes	No	No	no	No	-	-	-	-	-
Convidecia	173	243	96.9527	Positive	400	97.007	Positive	400	95.72	Positive	400	96.56	Positive	43	Female	28.441	Overweight	No	No	No	No	No	No	no	No	-	Loratadina	Ibuprofeno	-	-
Convidecia	175	3.8	7.81	Negative	-	-	-	-	-	-	-	-	-	39	Female	24.2187	NORMAL	No	No	No	No	No	No	no	No	-	-	-	-	-
Convidecia	176	82.9	85.5721	Positive	-	-	-	400	95.81	Positive	-	-	-	39	Female	29.7211	Overweight	No	No	No	No	No	No	no	No	-	-	-	-	-
Convidecia	177	3.8	16.01	Negative	12.2	35.5	Positive	8.18	8.97	Negative	3.8	28.59	Negative	28	Female	25.3906	Overweight	No	No	No	No	No	No	no	No	-	Omeprazol	Ascor	-	-
Convidecia	178	3.8	15.21	Negative	63.4	68.7909	Positive	43.9	43.2	Positive	-	-	-	28	Female	24.977	Overweight	No	No	No	No	No	No	no	No	-	-	-	-	-
Convidecia	179	3.8	16.98	Negative	64.6	64.9485	Positive	22.2	35.74	Positive	-	-	-	47	Female	25.0657	Overweight	No	No	No	No	No	No	no	No	-	-	-	-	-
Convidecia	181	3.8	12.48	Negative	17	34.6192	Positive	400	95.45	Positive	400	95.92	Positive	48	Male	35.8327	Grade 2 obesity	No	Yes	No	Yes	Yes	No	no	No	-	-	-	-	-
Convidecia	182	3.8	20.4	Negative	7.3	11.54	Negative	3.8	0	Negative	3.8	29.15	Negative	42	Female	23.4224	NORMAL	No	Yes	No	No	No	Yes	no	No	-	Simeticona	-	-	-
Convidecia	183	3.8	24.84	Negative	17	34.8853	Positive	7.46	8.06	Negative	7.04	17.06	Negative	49	Female	28.0404	Overweight	No	No	No	No	No	No	no	No	-	Sedalmerk	-	-	-
Convidecia	187	189	96.6418	Positive	-	-	-	-	-	-	-	-	-	30	Female	23.5556	NORMAL	No	No	No	No	No	No	no	No	-	-	-	-	-
Convidecia	188	3.8	2.79	Negative	114	84.9684	Positive	144	88.26	Positive	63.7	73.04	Positive	60	Female	23.1834	NORMAL	No	No	No	No	No	No	no	No	-	-	-	-	-
Convidecia	190	3.8	10.09	Negative	9.51	23.59	Negative	8.44	19.62	Negative	-	-	-	43	Female	28.8889	Overweight	No	No	No	No	No	No	no	No	-	-	-	-	-
Convidecia	191	43.5	17.6617	Positive	-	-	-	-	-	-	-	-	-	43	Male	39.4421	Grade 2 obesity	No	Yes	No	Yes	Yes	No	no	No	-	-	-	-	-
Convidecia	192	52.1	53.1095	Positive	400	96.8074	Positive	400	95.63	Positive	400	95.32	Positive	44	Female	21.2279	NORMAL	Yes	No	No	No	No	No	no	No	-	-	-	-	-
Convidecia	194	3.8	15.9	Negative	-	-	-	-	-	-	-	-	-	43	Female	26.4915	Overweight	No	No	No	No	No	No	no	No	-	-	-	-	-
Convidecia	195	3.8	12.76	Negative	107	82.6405	Positive	278	94.54	Positive	399	94.56	Positive	39	Male	27.5482	Overweight	No	No	No	No	No	No	no	No	-	-	-	-	-
Convidecia	196	3.8	15.9	Negative	3.8	15.56	Negative	4.22	9.33	Negative	5.2	11.64	Negative	41	Female	20.5499	NORMAL	No	Yes	No	No	No	Yes	no	No	-	Levotiroxina	Microfenolato	-	-
Convidecia	197	3.8	18.35	Negative	24.9	16.129	Positive	9.02	3.78	Negative	4.26	8.76	Negative	47	Male	27.5873	Overweight	No	No	No	No	No	No	no	No	-	-	-	-	-
Convidecia	199	3.8	18.29	Negative	40.5	34.9518	Positive	105	86.62	Positive	56.4	57.2	Positive	39	Female	23.0469	NORMAL	No	No	No	No	No	No	no	No	-	-	-	-	-
Convidecia	200	63.9	72.1393	Positive	-	-	-	-	-	-	-	-	-	29	Female	26.3465	Overweight	Yes	No	No	No	No	No	no	No	-	-	-	-	-
Convidecia	201	3.8	23.48	Negative	-	-	-	-	-	-	3.8	15.3	Negative	33	Male	29.2421	Overweight	No	No	No	No	No	No	no	No	-	-	-	-	-
Convidecia	202	191	93.5945	Positive	400	96.7409	Positive	-	-	-	-	-	-	40	Female	36.5922	Grade 2 obesity	No	Yes	Yes	Yes	No	No	no	No	-	Metformina	Metoclopramida	-	-
Convidecia	204	3.8	6.67	Negative	-	-	-	6.09	24.71	Negative	4.18	22.61	Negative	53	Female	29.6665	Overweight	No	No	No	No	No	No	no	No	-	-	-	-	-
Convidecia	205	251	96.9527	Positive	-	-	-	-	-	-	400	95.7	Positive	46	Female	26.1066	Overweight	Yes	No	No	No	No	No	no	No	-	-	-	-	-
Convidecia	206	3.8	15.44	Negative	46	48.7862	Positive	-	-	-	-	-	-	43	Female	28.125	Overweight	No	No	No	No	No	No	no	No	-	Antiestaminicos	-	-	-
Convidecia	207	3.8	13.22	Negative	-	-	-	-	-	-	-	-	-	42	Female	26.2336	Overweight	No	No	No	No	No	No	no	No	-	Complejo B	Acido folico	-	-
Convidecia	208	3.8	12.08	Negative	21.8	11.1407	Positive	-	-	-	3.8	0	Negative	45	Male	31.2637	Grade 1 obesity	No	Yes	Yes	Yes	Yes	No	no	No	-	Insulina	Metformina	Termisatun	Aspirina
Convidecia	209	3.8	20.57	Negative	-	-	-	-	-	-	-	-	-	29	Female	20.9566	NORMAL	No	No	No	No	No	No	no	No	-	Loratadina	-	-	-
Convidecia	210	3.8	14.19	Negative	70.6	49.3848	Positive	37	26.24	Positive	13.5	23.14	Negative	44	Female	24.3865	NORMAL	No	No	No	No	No	No	no	No	-	Imipramina	Pregabalina	-	-
Convidecia	211	57.3	65.4229	Positive	400	96.9405	Positive	400	96.98	Positive	400	96.7	Positive	48	Female	25.2363	Overweight	Yes	No	No	No	No	No	no	No	-	-	-	-	-
Convidecia	212	3.8	18.12	Negative	59.9	60.4527	Positive	26.7	44.55	Positive	6.25	11.1	Negative	49	Female	26.5239	Overweight	No	No	No	No	No	No	no	No	-	Azulfidina	-	-	-
Convidecia	213	71.8	85.5721	Positive	400	97.3198	Positive	400	97.22	Positive	400	94.84	Positive	32	Female	20.7031	NORMAL	No	No	No	No	No	No	no	No	-	-	-	-	-
Convidecia	214	3.8	23.48	Negative	11.9	28.77	Negative	13.9	32.95	Positive	12	36.6	Positive	41	Female	37.4214	Grade 2 obesity	No	Yes	No	Yes	No	No	no	No	-	-	-	-	-
Convidecia	215	24.8	47.9478	Positive	400	97.007	Positive	400	96.75	Positive	-	-	-	37	Female	20.4294	NORMAL	Yes	No	No	No	No	No	no	No	-	-	-	-	-
Convidecia	216	158	95.7711	Positive	400	97.007	Positive	-	-	-	400	95.7	Positive	38	Male	24.6548	NORMAL	No	No	No	No	No	No	no	No	-	-	-	-	-
Convidecia	217	3.8	14.47	Negative	84.6	58.4303	Positive	57.4	41.14	Positive	-	-	-	40	Female	-	-	No	No	No	No	No	No	no	No	-	-	-	-	-
Convidecia	218	3.8	15.61	Negative	-	-	-	-	-	-	-	-	-	37	Female	-	-	No	No	No	No	No	No	no	No	-	-	-	-	-
Convidecia	219	3.8	13.96	Negative	64.2	74.0605	Positive	114	83.93	Positive	30.8	42.6	Positive	40	Female	28.1625	Overweight	Yes	No	No	No	No	No	no	No	-	-	-	-	-
Convidecia	221	3.8	13.5	Negative	-	-	-	-	-	-	-	-	-	27	Male	20.8756	NORMAL	No	No	No	No	No	No	no	No	-	-	-	-	-
Convidecia	222	111	80.908	Positive	400	96.874	Positive	378	96.87	Positive	278	95.49	Positive	36	Female	27.5556	Overweight	No	No	No	No	No	No	no	No	-	-	-	-	-
Convidecia	223	3.8	7.58	Negative	20.5	30.695	Positive	51.1	56.07	Positive	17.2	17.22	Positive	40	Female	21.6128	NORMAL	No	No	No	No	No	No	no	No	-	Lamotrigina	Clorazepan	-	-
Convidecia	224	3.8	14.87	Negative	-	-	-	-	-	-	16.8	29.51	Positive	44	Female	34.375	Grade 1 obesity	No	Yes	No	Yes	No	No	no	No	-	Omeprazol	-	-	-
Convidecia	225	285	94.2786	Positive	400	96.9405	Positive	400	97.27	Positive	400	96.49	Positive	41	Female	29.5159	Overweight	Yes	Yes	No	No	No	Yes	no	No	-	Metotrexato	Leflunomida	-	-
Convidecia	226	3.8	9.06	Negative	-	-	-	-	-	-	-	-	-	43	Female	-	-	No	No	No	No	No	No	no	No	-	-	-	-	-
Convidecia	227	3.8	17.15	Negative	-	-	-	-	-	-	-	-	-	33	Female	23.4375	NORMAL	No	No	No	No	No	No	no	No	-	-	-	-	-
Convidecia	228	178	94.2786	Positive	-	-	-	-	-	-	-	-	-	27	Male	25.2595	Overweight	No	No	No	No	No	No	no	No	-	-	-	-	-
Convidecia	229	3.8	11.91	Negative	-	-	-	-	-	-	-	-	-	49	Female	32.6608	Grade 1 obesity	No	Yes	No	Yes	No	No	no	No	-	-	-	-	-
Convidecia	230	3.8	12.99	Negative	107	81.3103	Positive	392	96.17	Positive	-	-	-	36	Male	29.2969	Overweight	No	No	No	No	No	No	no	No	-	-	-	-	-
Convidecia	231	3.8	12.65	Negative	125	87.1633	Positive	-	-	-	306	96.14	Positive	32	Female	23.1111	NORMAL	No	No	No	No	No	No	no	No	-	-	-	-	-
Convidecia	232	3.8	7.75	Negative	-	-	-	-	-	-	-	-	-	49	Male	27.31	Overweight	No	No	No	No	No	No	no	No	-	-	-	-	-
Convidecia	233	11	23.53	Negative	-	-	-	-	-	-	-	-	-	43	Male	24.3827	NORMAL	No	No	No	No	No	No	no	No	-	-	-	-	-
Convidecia	234	3.8	14.76	Negative	94.4	63.0861	Positive	19.3	30.8	Positive	-	-	-	39	Female	27.5312	Overweight	No	No	No	No	No	No	no	No	-	Aspirina	-	-	-
Convidecia	235	3.8	16.58	Negative	-	-	-	-	-	-	-	-	-	27	Male	23.1983	NORMAL	No	No	No	No	No	No	no	No	-	-	-	-	-
Convidecia	301	3.8	12.65	Negative	47.8	35.4174	Positive	19.9	28.6	Positive	4.66	8.81	Negative	32	Female	25.4028	Overweight	No	No	No	No	No	No	no	No	-	-	-	-	-
Convidecia	302	3.8	16.52	Negative	-	-	-	-	-	-	400	96.7	Positive	36	Female	33.46	Grade 1 obesity	No	Yes	No	Yes	No	Yes	no	No	-	Levotiroxina	-	-	-
Convidecia	303	3.8	16.35	Negative	-	-	-	-	-	-	-	-	-	46	Female	30.6293	Grade 1 obesity	No	Yes	No	Yes	No	No	no	No	-	Ketorolaco	Ibuprofeno	-	-
Convidecia	306	3.8	11.45	Negative	6.94	18.63	Negative	3.8	11.45	Negative	-	-	-	44	Female	31.25	Grade 1 obesity	No	Yes	No	Yes	No	No	no	No	-	-	-	-	-
Convidecia	308	90.9	91.791	Positive	400	96.9405	Positive	400	95.72	Positive	400	95.79	Positive	31	Male	39.5556	Grade 2 obesity	No	Yes	No	Yes	No	No	no	No	-	-	-	-	-
Convidecia	253	400	97.21	Positive	400	96.34	Positive	400	96.7	Positive	400	95.41	Positive	29	Female	32.4886	Grade 1 obesity	Yes	Yes	No	Yes	No	No	no	No	-	-	-	-	-
Sputnik V	1	3.8	0	Negative	-	-	-	-	-	-	92.7	-	Positive	52	Female	25.5296	Overweight	No	Yes	No	No	Yes	No	no	No	-	Losartan	-	-	-
Sputnik V	2	3.8	0	Negative	-	-	-	-	-	-	-	-	-	51	Male	-	-	No	No	No	No	No	No	no	No	-	-	-	-	-
Sputnik V	3	3.8	5	Negative	53	57.4151	Positive	400	96.79	Positive	268	-	Positive	50	Female	28	Overweight	No	Yes	Yes	No	No	No	no	No	-	-	-	-	-
Sputnik V	4	7.78	1.24	Negative	-	-	-	-	-	-	-	-	-	-	Female	-	-	No	Yes	Yes	No	No	No	no	No	-	Metformina	-	-	-
Sputnik V	6	3.8	0	Negative	3.8	12.25	Negative	400	96.92	Positive	337	-	Positive	54	Female	30.4438	Grade 1 obesity	No	Yes	No	Yes	No	No	no	No	-	Ibuprofeno	Ketorolaco	Cabarmacepina	-
Sputnik V	7	400	97.2665	Positive	-	-	-	-	-	-	-	-	-	51	Female	25.5102	Overweight	No	No	No	No	No	No	no	No	-	-	-	-	-
Sputnik V	8	3.8	2.13	Negative	6.26	29.27	Negative	308	96.32	Positive	187	-	Positive	51	Male	27.6817	Overweight	No	No	No	No	No	No	no	No	-	-	-	-	-
Sputnik V	10	3.8	3.15	Negative	-	-	-	8.97	31.19	Positive	400	-	Positive	54	Female	25.2994	Overweight	No	Yes	No	No	No	Yes	no	No	-	-	-	-	-
Sputnik V	11	3.8	3.79	Negative	-	-	-	400	96.27	Positive	400	-	Positive	53	Female	35.5556	Grade 2 obesity	No	Yes	No	Yes	Yes	No	no	No	-	Celebrax pregabalino	-	-	-
Sputnik V	12	3.8	5.31	Negative	-	-	-	-	-	-	-	-	-	49	Male	32.8466	Grade 1 obesity	No	Yes	Yes	Yes	No	No	no	No	-	Metformina	-	-	-
Sputnik V	13	3.8	6.52	Negative	102	73.2579	Positive	400	96.79	Positive	314	92.59	Positive	49	Female	23.4221	NORMAL	No	Yes	Yes	No	No	No	no	No	-	Metformina	-	-	-
Sputnik V	14	4.41	0	Negative	-	-	-	-	-	-	-	-	-	53	Female	26.4855	Overweight	No	No	No	No	No	No	no	No	-	Cafeina	Ergotamina	-	-
Sputnik V	15	98.2	80.9795	Positive	400	97.2603	Positive	400	96.35	Positive	-	-	-	50	Female	35.4191	Grade 2 obesity	Yes	Yes	Yes	Yes	Yes	No	no	No	-	Losartan	Metformina	Loratidina	Metropolol
Sputnik V	16	3.8	0.55	Negative	18.1	36.3311	Positive	121	92.44	Positive	46.1	64.33	Positive	54	Male	28.3937	Overweight	No	No	No	No	No	No	no	No	-	-	-	-	-
Sputnik V	17	3.8	4.75	Negative	3.8	20.51	Negative	47.1	41.43	Positive	22.8	22.72	Positive	52	Male	23.8751	NORMAL	No	Yes	Yes	No	No	No	no	No	-	Insulina	-	-	-
Sputnik V	19	132	92.9385	Positive	400	97.0816	Positive	-	-	-	-	-	-	-	Male	27.9904	Overweight	Yes	Yes	No	No	Yes	No	no	No	-	Losartan	Hidroclorotiazida	-	-
Sputnik V	20	122	90.6606	Positive	-	-	-	-	-	-	-	-	-	-	Male	-	-	No	Yes	No	No	No	No	no	No	-	Omeprasol	-	-	-
Sputnik V	21	3.8	0	Negative	117	82.2513	Positive	328	94.34	Positive	79.7	63.72	Positive	56	Female	30.2978	Grade 1 obesity	No	Yes	No	Yes	No	No	no	No	-	Levotiroxina	-	-	-
Sputnik V	22	67.6	65.1481	Positive	400	97.2632	Positive	400	96.85	Positive	400	96.7	Positive	53	Male	28.578	Overweight	No	No	No	No	No	No	no	No	-	-	-	-	-
Sputnik V	23	3.8	0	Negative	28.5	19.2972	Positive	400	96.85	Positive	400	96.42	Positive	52	Female	32.8889	Grade 1 obesity	No	Yes	No	Yes	No	No	no	No	-	Ibuprofeno	-	-	-
Sputnik V	24	44.2	49.0319	Positive	-	-	-	400	96.65	Positive	400	95.83	Positive	55	Female	25.4767	Overweight	No	No	No	No	No	No	no	No	-	-	-	-	-
Sputnik V	25	3.8	8.84	Negative	92	96.9029	Positive	400	96.35	Positive	400	96.42	Positive	49	Female	33.284	Grade 1 obesity	No	Yes	No	Yes	No	No	no	No	-	-	-	-	-
Sputnik V	26	3.8	7.68	Negative	57	76.4741	Positive	19.1	24.51	Positive	150	69.58	Positive	51	Female	23.7332	NORMAL	No	Yes	Yes	No	No	No	no	No	-	Metformina	-	-	-
Sputnik V	27	400	97.0957	Positive	400	97.3198	Positive	400	97.24	Positive	400	96.63	Positive	55	Female	34.6021	Grade 1 obesity	Yes	Yes	No	Yes	Yes	No	no	No	-	Losartan	-	-	-
Sputnik V	28	103	77.3349	Positive	400	97.1559	Positive	400	86.3	Positive	-	-	-	52	Female	27.7	Overweight	Yes	No	No	No	No	No	no	No	-	-	-	-	-
Sputnik V	29	3.8	8.71	Negative	62.2	40.5599	Positive	400	96.2	Positive	400	96.49	Positive	57	Female	-	-	No	No	No	No	No	No	no	No	-	-	-	-	-
Sputnik V	30	3.8	1.44	Negative	-	-	-	-	-	-	-	-	-	56	Female	23.7253	NORMAL	No	No	No	No	No	No	no	No	-	-	-	-	-
Sputnik V	31	3.8	2.19	Negative	29.1	70.0417	Positive	128	71.23	Positive	68.8	26.72	Positive	50	Male	34.5405	Grade 1 obesity	No	Yes	Yes	Yes	Yes	No	no	No	-	Metformina	-	-	-
Sputnik V	32	389	97.3235	Positive	400	97.2007	Positive	400	97.3	Positive	400	96.56	Positive	52	Female	27.5556	Overweight	No	No	No	No	No	No	no	No	-	-	-	-	-
Sputnik V	33	400	97.2665	Positive	-	-	-	-	-	-	-	-	-	50	Female	34.4842	Grade 1 obesity	Yes	Yes	No	Yes	Yes	No	no	No	-	Enalapril	-	-	-
Sputnik V	34	3.8	3.51	Negative	-	-	-	400	97.35	Positive	400	95.91	Positive	55	Female	25.3906	Overweight	No	Yes	No	No	Yes	No	no	No	-	Enalapril	-	-	-
Sputnik V	35	16.9	27.7904	Positive	-	-	-	-	-	-	-	-	-	-	Male	31.2092	Grade 1 obesity	No	Yes	No	Yes	Yes	No	no	No	-	Losartan	-	-	-
Sputnik V	37	238	94.8747	Positive	400	97.2007	Positive	400	97.24	Positive	400	96.7	Positive	55	Male	27.2173	Overweight	No	Yes	No	No	Yes	No	no	No	-	-	-	-	-
Sputnik V	40	17.5	1.02506	Positive	359	97.3705	Positive	226	96.78	Positive	400	96.56	Positive	50	Female	23.0518	NORMAL	Yes	Yes	No	No	No	Yes	no	No	-	Levotiroxina	-	-	-
Sputnik V	41	274	95.0456	Positive	400	97.2007	Positive	400	97.35	Positive	400	96.08	Positive	58	Female	38.3882	Grade 2 obesity	No	Yes	No	Yes	No	No	no	No	-	-	-	-	-
Sputnik V	42	3.8	0.65	Negative	-	-	-	-	-	-	-	-	-	59	Male	32.526	Grade 1 obesity	No	Yes	Yes	Yes	Yes	No	no	No	-	Predial plus	losertan	-	-
Sputnik V	44	3.8	4.39	Negative	-	-	-	-	-	-	-	-	-	55	Male	-	-	No	No	No	No	No	No	no	No	-	Paracetamol	-	-	-
Sputnik V	43	3.8	2.29	Negative	-	-	-	-	-	-	-	-	-	49	Male	-	-	No	No	No	No	No	No	no	No	-	-	-	-	-
Sputnik V	46	55.1	48.0638	Positive	400	97.3198	Positive	400	97.3	Positive	400	96.56	Positive	58	Male	22.4813	NORMAL	Yes	No	No	No	No	No	no	No	-	Tarasolusine	-	-	-
Sputnik V	47	85.8	40.1481	Positive	-	-	-	400	97.24	Positive	-	-	-	49	Male	34.6021	Grade 1 obesity	Yes	Yes	No	Yes	Yes	No	no	No	-	Losartan	-	-	-
Sputnik V	48	31.8	2.10706	Positive	-	-	-	-	-	-	-	-	-	58	Male	26.6728	Overweight	No	No	No	No	No	No	no	No	-	-	-	-	-
Sputnik V	49	178	87.3007	Positive	400	97.2007	Positive	400	97.24	Positive	400	96.08	Positive	33	Female	27.5482	Overweight	Yes	No	No	No	No	No	no	No	-	-	-	-	-
Sputnik V	50	356	97.1526	Positive	-	-	-	-	-	-	-	-	-	55	Female	25	Overweight	No	No	No	No	No	No	no	No	-	Acido ascetilico	Lomotrigina	-	-
Sputnik V	51	3.8	2.86	Negative	17.6	33.9415	Positive	291	94.99	Positive	400	94.91	Positive	59	Male	22.4913	NORMAL	No	Yes	No	No	Yes	No	no	No	-	Vytorin	Natrilix	-	-
Sputnik V	52	3.8	0	Negative	-	-	-	-	-	-	21	22.84	Positive	51	Male	29.7211	Overweight	No	No	No	No	No	No	no	No	-	-	-	-	-
Sputnik V	53	111	55.9226	Positive	-	-	-	-	-	-	-	-	-	-	Male	-	-	Yes	No	No	No	No	No	no	No	-	-	-	-	-
Sputnik V	54	3.8	4.14	Negative	64.5	67.1586	Positive	400	97.3	Positive	400	94.97	Positive	52	Female	27.0552	Overweight	No	No	No	No	No	No	no	No	-	-	-	-	-
Sputnik V	55	393	96.1276	Positive	400	96.8434	Positive	400	96.32	Positive	400	95.15	Positive	53	Female	-	-	Yes	Yes	No	No	Yes	No	no	No	-	Alt	-	-	-
Sputnik V	57	381	95.3872	Positive	400	97.1412	Positive	400	97.24	Positive	400	95.34	Positive	57	Female	20.6905	NORMAL	No	No	No	No	No	No	no	No	-	-	-	-	-
Sputnik V	58	3.8	0	Negative	-	-	-	-	-	-	-	-	-	-	Female	-	-	No	Yes	Yes	No	No	No	no	No	-	Metformina	-	-	-
Sputnik V	59	3.8	6.7	Negative	-	-	-	126	77.76	Positive	64.3	60.26	Positive	56	Female	22.0968	NORMAL	No	Yes	No	No	Yes	No	no	No	-	Losartan	-	-	-
Sputnik V	60	202	92.6538	Positive	-	-	-	400	93.07	Positive	400	95.52	Positive	51	Male	30.6689	Grade 1 obesity	Yes	Yes	No	Yes	No	No	no	No	-	-	-	-	-
Sputnik V	61	3.8	4.85	Negative	-	-	-	-	-	-	-	-	-	-	Male	-	-	No	No	No	No	No	No	no	No	-	-	-	-	-
Sputnik V	63	97.6	85.0228	Positive	-	-	-	-	-	-	-	-	-	54	Male	37.1823	Grade 2 obesity	No	Yes	No	Yes	No	No	no	No	-	-	-	-	-
Sputnik V	64	3.81	6.13	Negative	-	-	-	400	96.27	Positive	-	-	-	58	Female	-	-	No	Yes	Yes	No	Yes	No	no	No	-	Metformina	Insulina	-	-
Sputnik V	65	3.8	0	Negative	-	-	-	-	-	-	-	-	-	51	Female	22.9591	NORMAL	No	No	No	No	No	No	no	No	-	-	-	-	-
Sputnik V	66	107	83.0866	Positive	-	-	-	400	96.2	Positive	400	95.7	Positive	58	Male	28.6288	Overweight	No	Yes	No	No	Yes	No	no	No	-	-	losertan	-	-
Sputnik V	67	391	96.0137	Positive	400	85.6462	Positive	400	97.18	Positive	400	95.52	Positive	41	Female	29.6427	Overweight	Yes	No	No	No	No	No	no	No	-	-	-	-	-
Sputnik V	69	158	93.0524	Positive	400	97.1412	Positive	400	96.84	Positive	400	96	Positive	54	Male	27.5482	Overweight	Yes	No	No	No	No	No	no	No	-	-	-	-	-
Sputnik V	70	176	90.7745	Positive	400	97.2603	Positive	400	96.2	Positive	-	-	-	56	Female	23.3091	NORMAL	Yes	No	No	No	No	No	no	No	-	-	-	-	-
Sputnik V	71	126	85.2506	Positive	400	97.2603	Positive	400	96.35	Positive	-	-	-	58	Male	30.8642	Grade 1 obesity	Yes	Yes	No	Yes	No	No	no	No	-	Aspirina	-	-	-
Sputnik V	73	22.3	37.7563	Positive	-	-	-	-	-	-	-	-	-	56	Female	-	-	No	No	No	No	No	No	no	No	-	-	-	-	-
Sputnik V	74	3.8	0	Negative	32	50.6849	Positive	400	97.18	Positive	400	95.7	Positive	51	Male	32.8125	Grade 1 obesity	No	Yes	No	Yes	No	No	no	No	-	-	-	-	-
Sputnik V	75	3.8	3.14	Negative	-	-	-	-	-	-	-	-	-	52	Female	30.8532	Grade 1 obesity	No	Yes	No	Yes	Yes	No	no	No	-	Aspirina	-	-	-
Sputnik V	76	3.8	0.59	Negative	-	-	-	-	-	-	-	-	-	57	Male	27.3034	Overweight	No	Yes	No	No	Yes	No	no	No	-	Losartan	-	-	-
Sputnik V	77	3.8	2.22	Negative	-	-	-	-	-	-	-	-	-	-	Female	-	-	No	Yes	No	No	Yes	No	no	No	-	Inderalice	-	-	-
Sputnik V	78	3.8	0	Negative	-	-	-	-	-	-	-	-	-	56	Male	27.7744	Overweight	No	No	No	No	No	No	no	No	-	Omeprasol	-	-	-
Sputnik V	79	106	89.5786	Positive	-	-	-	-	-	-	-	-	-	59	Female	30.5428	Grade 1 obesity	Yes	Yes	No	Yes	Yes	No	no	No	-	Lobitol	Valsartan	-	-
Sputnik V	81	50.9	89.8633	Positive	-	-	-	-	-	-	-	-	-	52	Female	28.8415	Overweight	No	No	No	No	No	No	no	No	-	-	-	-	-
Sputnik V	83	3.8	0	Negative	-	-	-	-	-	-	-	-	-	57	Female	-	-	No	No	No	No	No	No	no	No	-	-	-	-	-
Sputnik V	84	3.8	0	Negative	37.9	60.5044	Positive	99.9	91.14	Positive	272	92.32	Positive	57	Female	16.7311	Under weight	No	No	No	No	No	No	no	No	-	Omeprasol	Levotiroxina	Fluoxetina	-
Sputnik V	85	3.8	4.75	Negative	3.8	19.32	Negative	3.8	0	Negative	13.1	17.13	Negative	54	Male	28.4091	Overweight	No	No	No	No	No	No	no	No	-	Metformina	-	-	-
Sputnik V	86	18.1	26.139	Positive	400	97.2603	Positive	400	96.5	Positive	400	95.52	Positive	36	Female	28.0557	Overweight	No	No	No	No	No	No	no	Yes	26	-	-	-	-
Sputnik V	87	3.8	9.75	Negative	10.6	34.93	Positive	22.8	42.5	Positive	345	94.06	Positive	59	Male	28.3951	Overweight	No	No	No	No	No	No	no	No	-	-	-	-	-
Sputnik V	88	26.1	31.549	Positive	400	97.1559	Positive	-	-	-	400	95.61	Positive	57	Female	32.3685	Grade 1 obesity	No	Yes	No	Yes	Yes	No	no	No	-	Levotiroxina	-	-	-
Sputnik V	89	3.8	10.05	Negative	93.4	80.7888	Positive	400	96.79	Positive	293	90.77	Positive	51	Female	26.2596	Overweight	No	No	No	No	No	No	no	No	-	-	-	-	-
Sputnik V	90	173	94.4761	Positive	341	97.2632	Positive	-	-	-	400	95.83	Positive	51	Female	29.52	Overweight	Yes	Yes	Yes	No	No	No	no	No	-	Metformina	-	-	-
Sputnik V	91	293	96.2984	Positive	-	-	-	400	96.42	Positive	400	96	Positive	51	Male	33.0579	Grade 1 obesity	Yes	Yes	No	Yes	Yes	No	no	No	-	-	-	-	-
Sputnik V	92	3.8	7.68	Negative	20.2	23.7046	Positive	380	96.45	Positive	400	92.41	Positive	57	Male	25.5102	Overweight	No	No	No	No	No	No	no	No	-	-	-	-	-
Sputnik V	93	3.8	0	Negative	-	-	-	-	-	-	-	-	-	56	Male	24.4418	NORMAL	No	No	No	No	No	No	no	No	-	-	-	-	-
Sputnik V	94	143	91.2301	Positive	400	97.2603	Positive	400	96.79	Positive	400	95.7	Positive	56	Female	32.8824	Grade 1 obesity	No	Yes	Yes	Yes	Yes	No	no	No	-	Insulina	Metformina	Enalapril	-
Sputnik V	96	3.8	2.42	Negative	-	-	-	-	-	-	-	-	-	59	Female	-	-	No	Yes	No	No	No	No	no	No	-	Omeprasol	Ampicilina	-	-
Sputnik V	97	3.8	1.83	Negative	-	-	-	-	-	-	-	-	-	57	Male	-	-	No	No	No	No	No	No	no	No	-	-	-	-	-
Sputnik V	98	189	96.9818	Positive	-	-	-	-	-	-	-	-	-	50	Female	39.4768	Grade 2 obesity	Yes	Yes	No	Yes	No	No	no	No	-	Aspirina	-	-	-
Sputnik V	99	277	96.9818	Positive	-	-	-	-	-	-	-	-	-	56	Male	-	-	No	No	No	No	No	No	no	No	-	-	-	-	-
Sputnik V	100	45.5	63.3257	Positive	-	-	-	-	-	-	-	-	-	51	Male	-	-	Yes	Yes	Yes	No	No	No	no	No	-	Metformina	-	-	-
Sputnik V	101	40.9	66.1731	Positive	400	70.2204	Positive	400	96.65	Positive	400	95.43	Positive	52	Female	32.2708	Grade 1 obesity	No	Yes	No	Yes	No	No	no	No	-	Salbutamol	-	-	-
Sputnik V	102	3.8	6.75	Negative	-	-	-	-	-	-	-	-	-	59	Male	25.7117	Overweight	No	Yes	Yes	No	No	No	no	No	-	Gluburida	-	-	-
Sputnik V	103	60.5	60.0797	Positive	-	-	-	-	-	-	-	-	-	54	Female	-	-	No	Yes	No	No	Yes	No	no	No	-	Anaztrosol	-	-	-
Sputnik V	104	3.8	3.21	Negative	-	-	-	-	-	-	-	-	-	56	Female	-	-	No	No	No	No	No	No	no	No	-	-	-	-	-
Sputnik V	106	3.8	5.24	Negative	-	-	-	-	-	-	-	-	-	24	Female	27.4714	Overweight	No	No	No	No	No	No	no	Yes	22	-	-	-	-
Sputnik V	107	3.8	7.19	Negative	12.3	27.18	Negative	154	76.55	Positive	-	-	-	28	Female	24.2424	NORMAL	No	No	No	No	No	No	no	Yes	15	Elevit	-	-	-
Sputnik V	108	216	96.2984	Positive	400	97.1412	Positive	400	96.85	Positive	400	95.61	Positive	56	Female	23.8281	NORMAL	No	Yes	No	No	Yes	No	no	No	-	Lozartan	Aspirina	-	-
Sputnik V	109	45.7	11.2187	Positive	60.3	95.2353	Positive	400	95.92	Positive	278	90.81	Positive	56	Female	30.0433	Grade 1 obesity	No	Yes	No	Yes	No	No	no	No	-	-	-	-	-
Sputnik V	110	94.3	81.0364	Positive	400	36.9267	Positive	400	34	Positive	400	59.15	Positive	53	Male	24.4418	NORMAL	Yes	Yes	Yes	No	No	No	no	No	-	Metformina	-	-	-
Sputnik V	111	400	97.3235	Positive	-	-	-	-	-	-	-	-	-	51	Female	-	-	Yes	No	No	No	No	No	no	No	-	-	-	-	-
Sputnik V	112	163	95.615	Positive	400	97.3198	Positive	400	96.2	Positive	-	-	-	50	Female	26.2976	Overweight	Yes	No	No	No	No	No	no	No	-	-	-	-	-
Sputnik V	113	3.8	2.95	Negative	-	-	-	-	-	-	-	-	-	59	Female	24.0344	NORMAL	No	No	No	No	No	No	no	No	-	-	-	-	-
Sputnik V	114	186	92.3121	Positive	400	97.2007	Positive	-	-	-	-	-	-	54	Male	-	-	Yes	Yes	Yes	No	Yes	No	no	No	-	Omeprasol	Prazocina	-	-
Sputnik V	115	3.8	5	Negative	39.1	67.6415	Positive	35.1	65.13	Positive	80.3	79.15	Positive	50	Female	33.3333	Grade 1 obesity	No	Yes	No	Yes	No	No	no	No	-	-	-	-	-
Sputnik V	116	4.42	4.91	Negative	-	-	-	-	-	-	-	-	-	20	Female	28.125	Overweight	No	No	No	No	No	No	no	Yes	36	-	-	-	-
Sputnik V	117	298	96.5831	Positive	-	-	-	-	-	-	-	-	-	54	Female	24.7555	NORMAL	Yes	No	No	No	No	No	no	No	-	-	-	-	-
Sputnik V	118	24.8	35.877	Positive	400	97.2007	Positive	400	96.92	Positive	400	96	Positive	50	Male	33.2621	Grade 1 obesity	Yes	Yes	No	Yes	Yes	No	no	No	-	Atorvastatina	Lobivon	Losartan	Espiroliolactona
Sputnik V	119	102	91.287	Positive	400	97.1412	Positive	400	96.72	Positive	400	95.61	Positive	57	Male	31.2213	Grade 1 obesity	No	Yes	No	Yes	No	No	no	No	-	-	-	-	-
Sputnik V	120	82.6	76.139	Positive	-	-	-	-	-	-	-	-	-	51	Female	24.2187	NORMAL	Yes	No	No	No	No	No	no	No	-	Paracetamol	-	-	-
Sputnik V	121	4.06	0	Negative	21.9	15.545	Positive	400	96.39	Positive	359	85.65	Positive	57	Female	30.1021	Grade 1 obesity	No	Yes	Yes	Yes	Yes	No	no	No	-	Inalapril	Metformina	-	-
Sputnik V	122	3.8	9.87	Negative	5.57	23.76	Negative	240	95.68	Positive	150	87.93	Positive	57	Male	-	-	No	Yes	No	No	Yes	No	no	No	-	-	-	-	-
Sputnik V	123	3.8	0	Negative	-	-	-	-	-	-	-	-	-	60	Female	-	-	No	No	No	No	No	No	no	No	-	-	-	-	-
Sputnik V	124	58.9	54.8405	Positive	400	97.2007	Positive	400	97.3	Positive	400	95. 43	Positive	50	Male	26.9896	Overweight	No	No	No	No	No	No	no	No	-	-	-	-	-
Sputnik V	125	3.8	0	Negative	13.7	36.47	Positive	400	96.27	Positive	344	95.32	Positive	58	Male	-	-	No	No	No	No	No	No	no	No	-	-	-	-	-
Sputnik V	126	3.8	6.81	Negative	-	-	-	-	-	-	400	95.91	Positive	59	Female	-	-	No	No	No	No	No	No	no	No	-	-	-	-	-
Sputnik V	127	8.12	30.96	Positive	172	1.3103	Positive	-	-	-	-	-	-	59	Male	-	-	No	No	No	No	No	No	no	No	-	-	-	-	-
Sputnik V	132	138	95.8998	Positive	400	97.1412	Positive	400	97.12	Positive	400	95.15	Positive	56	Female	40.7713	Grade 3 obesity	No	Yes	Yes	Yes	Yes	No	no	No	-	Losartan	-	-	-
Sputnik V	133	400	97.2665	Positive	400	97.2603	Positive	-	-	-	-	-	-	58	Female	-	-	No	Yes	No	No	Yes	No	no	No	-	Olodipino	-	-	-
Sputnik V	134	3.8	0.65	Negative	-	-	-	-	-	-	-	-	-	59	Female	-	-	No	Yes	No	No	Yes	No	no	No	-	Inalapril	-	-	-
Sputnik V	136	3.8	10.97	Negative	37.4	54.7625	Positive	400	96.84	Positive	149	85.74	Positive	50	Female	32.8892	Grade 1 obesity	No	Yes	No	Yes	No	No	no	No	-	-	-	-	-
Sputnik V	137	3.8	8.33	Negative	-	-	-	400	96.27	Positive	-	-	-	-	Male	-	-	No	Yes	No	No	Yes	No	no	No	-	Vifilipino	-	-	-
Sputnik V	138	3.8	10.22	Negative	-	-	-	-	-	-	-	-	-	52	Male	25.2174	Overweight	No	No	No	No	No	No	no	No	-	-	-	-	-
Sputnik V	139	3.8	5.9	Negative	-	-	-	-	-	-	-	-	-	50	Female	-	-	No	No	No	No	No	No	no	No	-	-	-	-	-
Sputnik V	140	97.4	77.1071	Positive	400	97.2603	Positive	400	97.3	Positive	400	95.79	Positive	56	Male	29.7143	Overweight	No	No	No	No	No	No	no	No	-	-	-	-	-
Sputnik V	142	3.8	5.97	Negative	4.02	8.59	Negative	3.8	0	Negative	3.8	14.58	Negative	55	Male	33.4252	Grade 1 obesity	Yes	Yes	Yes	Yes	No	No	no	No	-	Metformina	-	-	-
Sputnik V	143	206	95.7859	Positive	400	97.3198	Positive	400	97.35	Positive	400	95.88	Positive	55	Female	33.7778	Grade 1 obesity	No	Yes	No	Yes	No	No	no	No	-	-	-	-	-
Sputnik V	144	3.8	5.36	Negative	77.4	79.9302	Positive	-	-	-	-	-	-	54	Female	-	-	No	Yes	Yes	No	No	No	no	No	-	-	-	-	-
Sputnik V	145	3.8	8.65	Negative	-	-	-	-	-	-	-	-	-	-	Female	28.3531	Overweight	No	Yes	No	No	Yes	No	no	No	-	Losartan	-	-	-
Sputnik V	147	6.54	18.42	Negative	-	-	-	-	-	-	-	-	-	51	Female	28.3632	Overweight	No	No	No	No	No	No	no	No	-	Celucosamina	-	-	-
Sputnik V	148	3.8	0	Negative	9.78	24.74	Negative	400	97.24	Positive	-	-	-	21	Female	27.5802	Overweight	No	No	No	No	No	No	no	No	-	-	-	-	-
Sputnik V	149	3.8	0	Negative	3.8	0	Negative	3.8	0	Negative	3.8	11.37	Negative	54	Male	23.8754	NORMAL	No	Yes	No	No	No	Yes	no	No	-	Celebrex	Metrotextato	Citoximerb	-
Sputnik V	150	3.8	0.18	Negative	37.9	46.5158	Positive	-	-	-	-	-	-	52	Male	24.4646	NORMAL	No	No	No	No	No	No	no	No	-	-	-	-	-
Sputnik V	151	231	95.9567	Positive	-	-	-	-	-	-	400	96.08	Positive	56	Male	25.2595	Overweight	Yes	No	No	No	No	No	no	No	-	-	-	-	-
Sputnik V	153	3.8	0.65	Negative	-	-	-	-	-	-	-	-	-	53	Female	26.0375	Overweight	No	No	No	No	No	No	no	No	-	-	-	-	-
Sputnik V	154	3.8	5.7	Negative	-	-	-	-	-	-	-	-	-	58	Female	-	-	No	No	No	No	No	No	no	No	-	-	-	-	-
Sputnik V	157	3.8	7.68	Negative	20.5	22.0369	Positive	238	94.19	Positive	327	86. 75	Positive	58	Female	24.4561	NORMAL	No	No	No	No	No	No	no	No	-	-	-	-	-
Sputnik V	159	3.8	1.31	Negative	-	-	-	400	95.16	Positive	-	-	-	53	Female	32.0461	Grade 1 obesity	No	Yes	No	Yes	No	No	no	No	-	Tramadol	Paracetamol	-	-
Sputnik V	161	3.94	6.09	Negative	-	-	-	-	-	-	-	-	-	58	Female	33.3333	Grade 1 obesity	No	Yes	Yes	Yes	No	No	no	No	-	Metformina	-	-	-
Sputnik V	164	58.8	71.2415	Positive	-	-	-	-	-	-	-	-	-	50	Female	35.4564	Grade 2 obesity	No	Yes	No	Yes	No	No	no	No	-	-	-	-	-
Sputnik V	166	3.8	6.16	Negative	-	-	-	-	-	-	-	-	-	52	Male	26.2164	Overweight	No	No	No	No	No	No	no	No	-	-	-	-	-
Sputnik V	167	20.7	40.1481	Positive	-	-	-	-	-	-	-	-	-	55	Male	32.6531	Grade 1 obesity	No	Yes	Yes	Yes	No	No	no	No	-	Menclamida	-	-	-
Sputnik V	168	3.8	12.8	Negative	6.49	20.23	Negative	353	95.68	Positive	246	82.73	Positive	52	Female	31.2175	Grade 1 obesity	No	Yes	No	Yes	Yes	No	no	No	-	Enalapril	Ergotamina	Cafeina	-
Sputnik V	169	28.2	33.2574	Positive	-	-	-	-	-	-	-	-	-	49	Female	31.139	Grade 1 obesity	No	Yes	Yes	Yes	Yes	No	no	No	-	Losartan	Metformina	Nifedipino	-
Sputnik V	170	3.8	9.63	Negative	-	-	-	-	-	-	-	-	-	54	Male	23.2438	NORMAL	No	No	No	No	No	No	no	No	-	-	-	-	-
Sputnik V	173	49.8	79.5558	Positive	-	-	-	-	-	-	-	-	-	52	Female	-	-	No	No	No	No	No	No	no	No	-	-	-	-	-
Sputnik V	174	38.3	97.0387	Positive	-	-	-	-	-	-	-	-	-	50	Male	-	-	No	No	No	No	No	No	no	No	-	-	-	-	-
Sputnik V	175	3.8	14.2	Negative	53.6	60.9291	Positive	400	97.12	Positive	296	88. 94	Positive	60	Male	44.0002	Grade 3 obesity	No	Yes	No	Yes	No	No	no	No	-	Glucosamina	-	-	-
Sputnik V	177	9.04	49.7	Positive	-	-	-	62.1	65.31	Positive	-	-	-	50	Female	29.2157	Overweight	No	No	No	No	No	No	no	No	-	Dienogest	-	-	-
Sputnik V	178	161	38.6105	Positive	-	-	-	400	96.27	Positive	-	-	-	54	Male	-	-	Yes	No	No	No	No	No	no	No	-	Loratadina	-	-	-
Sputnik V	179	3.8	7.74	Negative	27.2	32.2811	Positive	29.1	29.69	Positive	400	95.43	Positive	60	Female	27.6817	Overweight	No	Yes	No	No	Yes	No	no	No	-	Losartan	-	-	-
Sputnik V	180	3.8	1.28	Negative	118	77.844	Positive	400	94.78	Positive	400	95.79	Positive	59	Female	31.6346	Grade 1 obesity	No	Yes	Yes	Yes	No	No	no	No	-	Insulina	Metformina	Ginglemina	-
Sputnik V	181	3.8	0	Negative	42.4	54.5563	Positive	344	97.24	Positive	-	-	-	56	Male	25.2595	Overweight	No	No	No	No	No	No	no	No	-	-	-	-	-
Sputnik V	183	3.8	10.95	Negative	-	-	-	-	-	-	-	-	-	59	Male	25.7117	Overweight	No	Yes	Yes	No	No	No	no	No	-	Metformina	Glibenclamina	-	-
Sputnik V	184	3.8	20.69	Negative	15.9	26.63	Positive	294	90.22	Positive	-	-	-	37	Female	24.3496	NORMAL	No	No	No	No	No	No	no	Yes	24	-	-	-	-
Sputnik V	185	3.8	5	Negative	16	28.99	Positive	400	95.31	Positive	-	-	-	36	Male	24.1588	NORMAL	No	No	No	No	No	No	no	No	-	-	-	-	-
Sputnik V	186	39.7	55.38	Positive	400	96.49	Positive	400	96.42	Positive	-	-	-	38	Female	25.9695	Overweight	Yes	No	No	No	No	No	no	No	-	-	-	-	-
Sputnik V	187	3.8	2.3	Negative	37.4	52.75	Positive	280	95.23	Positive	-	-	-	37	Male	30.8463	Grade 1 obesity	No	Yes	No	Yes	No	No	no	No	-	PLANTIVAL	METEOESPASMYL	TABCIN	NAPROXENO
Sputnik V	188	3.8	2.7	Negative	59.4	61.99	Positive	262	92.48	Positive	-	-	-	37	Female	24.6559	NORMAL	No	No	No	No	No	No	no	No	-	Metformina	-	-	-
Sputnik V	189	3.8	0	Negative	30.9	50.43	Positive	400	96.15	Positive	-	-	-	33	Male	23.1834	NORMAL	No	No	No	No	No	No	no	No	-	-	-	-	-
Sputnik V	190	3.8	6.46	Negative	66.6	59.6	Positive	253	95.68	Positive	-	-	-	35	Male	17.3589	Under weight	No	Yes	No	No	Yes	No	no	No	-	Losartan	Aspirina protect	-	-
Sputnik V	191	3.8	9	Negative	46.9	57.61	Positive	192	94.27	Positive	-	-	-	35	Female	22.1367	NORMAL	No	No	No	No	No	No	no	No	-	-	-	-	-
Sputnik V	192	3.8	0	Negative	44.8	74.59	Positive	400	96.31	Positive	-	-	-	30	Female	30.8532	Grade 1 obesity	No	Yes	No	Yes	No	No	no	No	-	Espaven	Omeprazol	Libertrim Alfa	-
Sputnik V	193	3.8	4.82	Negative	107	93.27	Positive	400	96.31	Positive	-	-	-	30	Male	27.6114	Overweight	No	Yes	Yes	No	No	Yes	Yes	No	-		metformina	biktany	-
Sputnik V	196	99.7	91.27	Positive	400	97.16	Positive	177	96.39	Positive	-	-	-	25	Female	29.0533	Overweight	No	No	No	No	No	No	no	No	-	Vitaminas	Metformina	-	-
Sputnik V	197	3.8	5.37	Negative	10.5	16.51	Negative	393	93.96	Positive	-	-	-	42	Female	22.9592	NORMAL	No	No	No	No	No	No	no	No	-	NO	-	-	-
Sputnik V	198	3.8	5.37	Negative	53.2	58.32	Positive	400	96.08	Positive	-	-	-	39	Male	22.4913	NORMAL	No	No	No	No	No	No	no	No	-	NO	-	-	-
Sputnik V	199	3.8	0.27	Negative	27.2	32.59	Positive	-	-	-	-	-	-	20	Female	17.6254	Under weight	No	No	No	No	No	No	no	No	-	NO	-	-	-
Sputnik V	201	198	88.9	Positive	-	-	-	-	-	-	-	-	-	26	Female	23.4375	NORMAL	Yes	No	No	No	No	No	no	No	-	NO	-	-	-
Sputnik V	202	3.8	3.91	Negative	67.7	49.02	Positive	119	87.92	Positive	-	-	-	24	Female	26.2222	Overweight	No	No	No	No	No	No	no	No	-	NO	-	-	-
Sputnik V	203	3.8	9.63	Negative	13	8.23	Negative	220	93.64	Positive	-	-	-	23	Male	23.1481	NORMAL	No	No	No	No	No	No	no	No	-	NO	-	-	-
Sputnik V	204	3.8	1.1	Negative	35	63.92	Positive	360	95.76	Positive	-	-	-	32	Male	22.5981	NORMAL	No	No	No	No	No	No	no	No	-	NO	-	-	-
Sputnik V	205	3.8	4.45	Negative	59.6	48.22	Positive	135	87.93	Positive	-	-	-	22	Male	25.4694	Overweight	No	No	No	No	No	No	no	No	-	NO	-	-	-
Sputnik V	206	3.8	1.47	Negative	-	-	-	400	96.46	Positive	-	-	-	23	Male	22.7204	NORMAL	No	No	No	No	No	No	no	No	-	NO	-	-	-
Sputnik V	207	64.2	58.39	Positive	-	-	-	400	96.6	Positive	-	-	-	23	Female	22.6562	NORMAL	No	No	No	No	No	No	no	No	-	NO	-	-	-
Sputnik V	208	83.4	63.86	Positive	-	-	-	400	96.67	Positive	-	-	-	25	Female	30.8248	Grade 1 obesity	No	Yes	No	Yes	No	No	no	No	-	NO	-	-	-
Sputnik V	209	126	86.79	Positive	-	-	-	400	96.65	Positive	-	-	-	26	Female	-	-	No	No	No	No	No	No	no	No	-		-	-	-
Sputnik V	210	21.7	22.33	Positive	-	-	-	-	-	-	-	-	-	27	Male	22.4088	NORMAL	Yes	No	No	No	No	No	no	No	-	NO	-	-	-
Sputnik V	214	10.1	17.85	Negative	169	84.62	Positive	146	90.74	Positive	-	-	-	27	Female	27.7671	Overweight	No	No	No	No	No	No	no	No	-	NO	-	-	-
Sputnik V	215	3.8	1.45	Negative	120	73.37	Positive	-	-	-	-	-	-	20	Male	23.6713	NORMAL	No	No	No	No	No	No	no	No	-	NO	-	-	-
Sputnik V	216	3.8	11.53	Negative	16.2	31.03	Positive	157	90.26	Positive	-	-	-	24	Female	24.6548	NORMAL	No	No	No	No	No	No	no	No	-	NO	-	-	-
Sputnik V	217	3.8	9.8	Negative	31.7	50.31	Positive	141	94.47	Positive	-	-	-	27	Male	23.1834	NORMAL	No	No	No	No	No	No	no	No	-	NO	-	-	-
Sputnik V	218	3.8	0.63	Negative	72.7	73.21	Positive	95	79.96	Positive	-	-	-	-	Male	-	-	No	No	No	No	No	No	no	No	-		-	-	-
Sputnik V	219	3.8	1.43	Negative	-	-	-	-	-	-	-	-	-	29	Female	23.2335	NORMAL	No	No	No	No	No	No	no	No	-	NO	-	-	-
CoronaVac	1	3.8	2.51591	Negative	3.8	0	Negative	7.89	27.5	Negative	277	95.36	Positive	31	Male	27.0416	Overweight	No	No	No	No	No	No	no	No	-	NO	-	-	-
CoronaVac	2	154	94.4832	Positive	-	-	-	400	96.15	Positive	-	-	-	32	Male	33.564	Grade 1 obesity	No	Yes	No	Yes	No	No	no	No	-	NO	-	-	-
CoronaVac	3	3.8	2.63716	Negative	-	-	-	-	-	-	-	-	-	33	Female	-	-	No	No	No	No	No	No	no	No	-	Aspirina	-	-	-
CoronaVac	4	3.8	5.85026	Negative	-	-	-	-	-	-	-	-	-	39	Male	22.8624	NORMAL	No	No	No	No	No	No	no	No	-	NO	-	-	-
CoronaVac	5	3.8	3.78903	Negative	25.9	26.06	Positive	91.7	86.89	Positive	-	-	-	30	Female	25.5588	Overweight	No	No	No	No	No	No	no	No	-	NO	-	-	-
CoronaVac	6	42.3	68.5359	Positive	146	87.43	Positive	117	86.97	Positive	81.1	73.46	Positive	33	Male	29.0174	Overweight	No	No	No	No	No	No	no	No	-	Omeprazol	-	-	-
CoronaVac	9	3.8	0	Negative	12.9	29.43	Negative	26	66.3	Positive	400	96.67	Positive	31	Female	27.8876	Overweight	No	No	No	No	No	No	no	No	-	NO	-	-	-
CoronaVac	10	3.8	11.1246	Negative	8.55	3.28	Negative	127	94.2	Positive	400	96.81	Positive	32	Female	30.8594	Grade 1 obesity	No	Yes	No	Yes	Yes	No	no	No	-	Amlodipino	-	-	-
CoronaVac	11	92.8	97.09	Positive	-	-	-	-	-	-	-	-	-	-	Male	-	-	Yes	No	No	No	No	No	no	No	-	NO	-	-	-
CoronaVac	12	3.8	9.79085	Negative	-	-	-	-	-	-	-	-	-	36	Female	30.385	Grade 1 obesity	No	Yes	No	Yes	No	No	no	No	-	NO	-	-	-
CoronaVac	13	3.8	1.97029	Negative	38.6	1.51	Positive	126	78.29	Positive	400	96.81	Positive	35	Male	26.2649	Overweight	No	No	No	No	No	No	no	No	-	NO	-	-	-
CoronaVac	14	3.8	7.66899	Negative	-	-	-	-	-	-	-	-	-	35	Male	24.5932	NORMAL	No	No	No	No	No	No	no	No	-	NO	-	-	-
CoronaVac	15	3.8	6.4565	Negative	-	-	-	-	-	-	-	-	-	33	Male	-	-	No	No	No	No	No	No	no	No	-	NO	-	-	-
CoronaVac	16	3.8	7.54774	Negative	-	-	-	180	93.18	Positive	400	96.67	Positive	37	Female	22.9719	NORMAL	No	No	No	No	No	No	no	No	-	NO	-	-	-
CoronaVac	17	3.8	0.757805	Negative	-	-	-	-	-	-	-	-	-	34	Male	26.4236	Overweight	No	No	No	No	No	No	no	No	-	NO	-	-	-
CoronaVac	18	400	96.9082	Positive	-	-	-	400	96.42	Positive	282	95.84	Positive	38	Female	24.8358	NORMAL	Yes	No	No	No	No	No	no	No	-	Paracetamol	-	-	-
CoronaVac	19	3.8	4.33465	Negative	-	-	-	-	-	-	-	-	-	39	Male	30.1038	Grade 1 obesity	No	Yes	No	Yes	No	No	no	No	-	Aspirina Protec	-	-	-
CoronaVac	20	152	93.8163	Positive	400	94.75	Positive	297	96.12	Positive	160	95.09	Positive	37	Female	29.4321	Overweight	No	No	No	No	No	No	no	No	-	NO	-	-	-
CoronaVac	21	10.1	31.0094	Positive	-	-	-	144	95.9	Positive	-	-	-	34	Male	25.2163	Overweight	No	No	No	No	No	No	no	No	-	Aspirina Protec	-	-	-
CoronaVac	22	257	92.8463	Positive	400	89.47	Positive	400	90.36	Positive	205	90.09	Positive	35	Female	34.7206	Grade 1 obesity	Yes	Yes	No	Yes	No	No	no	No	-	NO	-	-	-
CoronaVac	23	3.8	6.75962	Negative	5.54	3.51	Negative	17	37.93	Positive	-	-	-	36	Female	20.9572	NORMAL	No	No	No	No	No	No	no	No	-	Fingolimod	-	-	-
CoronaVac	24	38.8	8.45711	Positive	48.7	16.74	Positive	58.2	57.13	Positive	400	96.81	Positive	33	Female	23.7954	NORMAL	No	No	No	No	No	No	no	Yes	21	Acido folico	-	-	-
CoronaVac	25	3.8	0	Negative	13.1	15.25	Negative	97.7	75.07	Positive	-	-	-	38	Male	27.1739	Overweight	Yes	No	No	No	No	No	no	No	-	NO	-	-	-
CoronaVac	26	3.8	9.6696	Negative	15.9	30.26	Positive	36.5	56.73	Positive	400	96.81	Positive	39	Female	24.6097	NORMAL	Yes	No	No	No	No	No	no	No	-	NO	-	-	-
CoronaVac	27	27	44.5893	Positive	202	94.84	Positive	-	-	-	-	-	-	30	Female	29.756	Overweight	Yes	No	No	No	No	No	no	No	-	NO	-	-	-
CoronaVac	28	63	63.201	Positive	400	95.29	Positive	-	-	-	-	-	-	31	Male	35.3415	Grade 2 obesity	Yes	Yes	No	Yes	No	No	no	No	-	NO	-	-	-
CoronaVac	29	63.6	91.5126	Positive	400	97.01	Positive	400	96.31	Positive	266	96.6	Positive	37	Female	23.4221	NORMAL	Yes	No	No	No	No	No	no	No	-	NO	-	-	-
CoronaVac	30	6.49	36.4656	Positive	77.5	83.37	Positive	70.9	81.54	Positive	20.7	54.13	Positive	33	Male	32.0759	Grade 1 obesity	No	Yes	No	Yes	No	No	no	No	-	NO	-	-	-
CoronaVac	31	57.2	72.5371	Positive	400	94.93	Positive	176	93.26	Positive	77.7	76.47	Positive	31	Male	25	Overweight	No	No	No	No	No	No	no	No	-	NO	-	-	-
CoronaVac	32	71.8	76.2958	Positive	-	-	-	-	-	-	-	-	-	35	Female	31.6337	Grade 1 obesity	No	Yes	No	Yes	No	No	no	No	-	NO	-	-	-
CoronaVac	33	7.89	23.5526	Negative	-	-	-	68.1	84.09	Positive	400	96.6	Positive	35	Male	26.9896	Overweight	No	No	No	No	No	No	no	No	-	NO	-	-	-
CoronaVac	34	56	64.5953	Positive	-	-	-	-	-	-	-	-	-	-	Female	37.1058	Grade 2 obesity	No	Yes	No	Yes	Yes	No	no	No	-	Losartan	-	-	-
CoronaVac	36	124	93.3313	Positive	-	-	-	400	96.35	Positive	-	-	-	38	Female	23.3091	NORMAL	No	No	No	No	No	No	no	No	-	NO	-	-	-
CoronaVac	37	98.6	91.1488	Positive	-	-	-	-	-	-	-	-	-	37	Female	-	-	Yes	No	No	No	No	No	no	No	-	NO	-	-	-
CoronaVac	38	35.3	9.00273	Positive	-	-	-	-	-	-	-	-	-	-	Female	-	-	No	No	No	No	No	No	no	No	-	NO	-	-	-
CoronaVac	39	62.9	62.3522	Positive	-	-	-	-	-	-	-	-	-	37	Female	32.6905	Grade 1 obesity	Yes	Yes	No	Yes	No	No	no	No	-	NO	-	-	-
CoronaVac	40	135	96.6657	Positive	331	96.12	Positive	204	95.9	Positive	-	-	-	32	Female	29.7521	Overweight	Yes	Yes	No	No	No	Yes	no	No	-	Tiamazol	-	-	-
CoronaVac	41	36.4	33.2525	Positive	-	-	-	-	-	-	-	-	-	-	Male	-	-	Yes	No	No	No	No	No	no	No	-	Bezafibrato	Paroxitina	-	-
CoronaVac	42	25.1	41.8005	Positive	400	95.02	Positive	400	96.5	Positive	157	96.12	Positive	36	Male	27.993	Overweight	Yes	No	No	No	No	No	no	No	-	NO	-	-	-
CoronaVac	43	3.8	3.42528	Negative	3.8	1.73	Negative	60.5	80.17	Positive	400	96.47	Positive	36	Male	26.9598	Overweight	No	No	No	No	No	No	no	No	-	NO	-	-	-
CoronaVac	44	20.2	37.6175	Positive	-	-	-	-	-	-	-	-	-	36	Female	25.9701	Overweight	No	No	No	No	No	No	no	No	-	NO	-	-	-
CoronaVac	46	400	96.8475	Positive	-	-	-	-	-	-	-	-	-	38	Female	-	-	No	No	No	No	No	No	no	No	-	NO	-	-	-
CoronaVac	47	3.8	4.88027	Negative	47.4	48.27	Positive	135	84.09	Positive	-	-	-	30	Male	29.7609	Overweight	No	No	No	No	No	No	no	No	-	NO	-	-	-
CoronaVac	48	3.8	5.42589	Negative	21.1	34.54	Positive	107	56.96	Positive	400	96.6	Positive	40	Female	30.4687	Grade 1 obesity	No	Yes	No	Yes	No	No	no	No	-	Topiramato	-	-	-
CoronaVac	49	3.8	10.3971	Negative	-	-	-	-	-	-	-	-	-	39	Female	-	-	No	No	No	No	No	No	no	No	-	NO	-	-	-
CoronaVac	50	7.73	21.1276	Negative	-	-	-	-	-	-	-	-	-	-	Male	-	-	No	No	No	No	No	No	no	No	-	NO	-	-	-
CoronaVac	51	3.8	0.697181	Negative	-	-	-	-	-	-	-	-	-	38	Female	23.5556	NORMAL	No	No	No	No	No	No	no	No	-	NO	-	-	-
CoronaVac	52	3.8	2.82382	Negative	30.7	49.26	Positive	40	54.38	Positive	400	96.67	Positive	37	Female	21.883	NORMAL	No	Yes	Yes	No	No	No	no	No	-	NO	-	-	-
CoronaVac	53	147	85.4512	Positive	233	96.25	Positive	400	95.53	Positive	400	96.6	Positive	39	Male	27.6361	Overweight	Yes	No	No	No	No	No	no	No	-	NO	-	-	-
CoronaVac	54	3.8	0	Negative	5.25	12.25	Negative	41.5	58.46	Positive	400	96.74	Positive	32	Male	24.4536	NORMAL	No	No	No	No	No	No	no	No	-	NO	-	-	-
CoronaVac	55	3.8	0	Negative	15.7	21.75	Positive	61.4	68.88	Positive	400	96.81	Positive	33	Female	28	Overweight	No	No	No	No	No	No	no	No	-	NO	-	-	-
CoronaVac	56	3.8	2.63966	Negative	8.32	12.65	Negative	21.3	40.75	Positive	400	96.88	Positive	36	Female	27.1111	Overweight	No	No	No	No	No	No	no	No	-	NO	-	-	-
CoronaVac	57	4.84	3.43769	Negative	18.1	35.61	Positive	97.2	65.9	Positive	400	96.74	Positive	35	Male	27.7575	Overweight	No	No	No	No	No	No	no	No	-	Loratadina	-	-	-
CoronaVac	60	35.7	60.9576	Positive	350	96.79	Positive	140	94.2	Positive	73.1	81.71	Positive	37	Female	32.4662	Grade 1 obesity	No	Yes	No	Yes	No	No	no	No	-	NO	-	-	-
CoronaVac	61	3.8	5.64764	Negative	6.78	15.74	Negative	-	-	-	-	-	-	38	Female	25.2994	Overweight	No	No	No	No	No	No	no	No	-	NO	-	-	-
CoronaVac	62	70.1	82.2591	Positive	-	-	-	-	-	-	-	-	-	39	Male	24.8163	NORMAL	No	No	No	No	No	No	no	No	-	NO	-	-	-
CoronaVac	63	3.8	3.74463	Negative	47.8	57.16	Positive	79.2	70.14	Positive	400	96.67	Positive	34	Female	33.78	Grade 1 obesity	Yes	Yes	No	Yes	No	No	no	No	-	NO	-	-	-
CoronaVac	64	3.8	6.62983	Negative	-	-	-	-	-	-	-	-	-	36	Female	26.1207	Overweight	Yes	No	No	No	No	No	no	No	-	NO	-	-	-
CoronaVac	65	53.1	71.3935	Positive	-	-	-	-	-	-	-	-	-	32	Male	33.4977	Grade 1 obesity	No	Yes	No	Yes	Yes	No	no	No	-	Para hipertensión	-	-	-
CoronaVac	66	52.2	77.2253	Positive	400	96.85	Positive	400	96.31	Positive	400	96.81	Positive	37	Male	29.0657	Overweight	Yes	No	No	No	No	No	no	No	-	NO	-	-	-
CoronaVac	67	16	24.3708	Positive	49.5	82.6	Positive	203	90.04	Positive	108	75.75	Positive	36	Male	24.7721	NORMAL	Yes	Yes	No	No	No	No	no	No	-	Fluticasona	Clonacepan solución 2.5 mg	-	-
CoronaVac	68	60.3	81.8293	Positive	361	94.48	Positive	-	-	-	-	-	-	37	Female	25	Overweight	No	No	No	No	No	No	no	No	-	NO	-	-	-
CoronaVac	70	84.2	81.9521	Positive	-	-	-	-	-	-	-	-	-	37	Female	26.0262	Overweight	Yes	No	No	No	No	No	no	No	-	NO	-	-	-
CoronaVac	71	3.8	3.56047	Negative	8.13	12.92	Negative	60.2	57.99	Positive	-	-	-	30	Male	28.699	Overweight	No	No	No	No	No	No	no	No	-	NO	-	-	-
CoronaVac	72	41.1	38.3671	Positive	135	94.56	Positive	161	94.82	Positive	400	96.67	Positive	32	Female	32.8731	Grade 1 obesity	No	Yes	No	Yes	No	No	no	No	-	Indometacina	-	-	-
CoronaVac	73	3.8	1.4733	Negative	10.16	43.95	Positive	35.7	53.25	Positive	-	-	-	38	Male	30.6939	Grade 1 obesity	No	Yes	No	Yes	No	No	no	No	-	Para dolor de cabeza	-	-	-
CoronaVac	74	99.5	89.8097	Positive	-	-	-	-	-	-	-	-	-	31	Female	25.6312	Overweight	No	No	No	No	No	No	no	No	-	NO	-	-	-
CoronaVac	75	3.8	10.8042	Negative	-	-	-	-	-	-	-	-	-	31	Female	32.4622	Grade 1 obesity	No	Yes	No	Yes	No	No	no	No	-	NO	-	-	-
CoronaVac	76	3.8	10.6814	Negative	-	-	-	-	-	-	-	-	-	32	Female	29.1016	Overweight	No	No	No	No	No	No	no	No	-	NO	-	-	-
CoronaVac	77	3.8	6.62983	Negative	-	-	-	-	-	-	-	-	-	36	Female	-	-	No	No	No	No	No	No	no	No	-	NO	-	-	-
CoronaVac	79	3.8	10.0061	Negative	-	-	-	-	-	-	-	-	-	33	Female	-	-	No	Yes	No	No	Yes	No	no	No	-	Metamizol	-	-	-
CoronaVac	80	3.8	0	Negative	-	-	-	-	-	-	-	-	-	31	Female	21.5045	NORMAL	No	No	No	No	No	No	no	No	-	NO	-	-	-
CoronaVac	81	3.8	2.08717	Negative	-	-	-	-	-	-	-	-	-	30	Male	28.7268	Overweight	No	No	No	No	No	No	no	No	-	NO	-	-	-
CoronaVac	82	92.2	86.0037	Positive	-	-	-	-	-	-	-	-	-	35	Female	-	-	No	No	No	No	No	No	no	No	-	NO	-	-	-
CoronaVac	84	3.8	0	Negative	-	-	-	-	-	-	-	-	-	30	Male	24.5351	NORMAL	Yes	No	No	No	No	No	no	No	-	NO	-	-	-
CoronaVac	85	69.4	64.5181	Positive	-	-	-	-	-	-	-	-	-	38	Female	26.0584	Overweight	Yes	No	No	No	No	No	no	No	-	Aspirina	-	-	-
CoronaVac	86	141	95.3346	Positive	400	95.75	Positive	400	95.84	Positive	151	92.53	Positive	34	Female	33.7325	Grade 1 obesity	No	Yes	No	Yes	No	No	no	No	-	NO	-	-	-
CoronaVac	87	3.8	13.0755	Negative	-	-	-	-	-	-	-	-	-	40	Male	25.3069	Overweight	No	Yes	No	No	No	Yes	no	No	-	Med rehumaticos	-	-	-
CoronaVac	88	181	96.0098	Positive	400	96.59	Positive	400	96.23	Positive	224	96.67	Positive	39	Male	41.4062	Grade 3 obesity	Yes	Yes	Yes	Yes	Yes	No	no	No	-	NO	-	-	-
CoronaVac	89	3.8	12.4002	Negative	46.8	46.39	Positive	72.1	71.94	Positive	-	-	-	32	Female	21.6797	NORMAL	No	No	No	No	No	No	no	No	-	NO	-	-	-
CoronaVac	91	3.93	16.636	Negative	-	-	-	-	-	-	-	-	-	37	Female	24.0882	NORMAL	No	No	No	No	No	No	no	No	-	Medicamento para migraña	-	-	-
CoronaVac	92	3.8	9.82198	Negative	-	-	-	-	-	-	-	-	-	30	Male	30.8642	Grade 1 obesity	No	Yes	No	Yes	No	No	no	No	-	NO	-	-	-
CoronaVac	93	13.1	37.8146	Positive	-	-	-	-	-	-	-	-	-	37	Male	22.7583	NORMAL	No	No	No	No	No	No	no	No	-	NO	-	-	-
CoronaVac	94	121	95.3346	Positive	-	-	-	-	-	-	-	-	-	31	Female	23.1473	NORMAL	No	Yes	Yes	No	No	No	no	No	-	Insulina	-	-	-
CoronaVac	95	3.8	8.22591	Negative	11.2	13.41	Negative	46.8	45.84	Positive	18.8	11.92	Positive	38	Female	26.9531	Overweight	No	No	No	No	No	No	no	No	-	NO	-	-	-
CoronaVac	97	31.1	51.8109	Positive	400	94.93	Positive	-	-	-	-	-	-	39	Male	26.4721	Overweight	Yes	No	No	No	No	Yes	Yes	No	-	Retrobinal	Bictegravil	-	-
CoronaVac	98	223	96.8692	Positive	-	-	-	-	-	-	-	-	-	31	Female	45.5166	Grade 3 obesity	No	Yes	No	Yes	No	No	no	No	-	NO	-	-	-
CoronaVac	99	114	95.3959	Positive	-	-	-	-	-	-	-	-	-	30	Male	32.41	Grade 1 obesity	No	Yes	No	Yes	No	No	no	No	-	NO	-	-	-
CoronaVac	100	3.8	14.1191	Negative	-	-	-	-	-	-	-	-	-	-	Female	-	-	No	Yes	No	No	Yes	No	no	No	-	NO	-	-	-
CoronaVac	101	3.8	11.725	Negative	142	90.48	Positive	16.1	39.78	Positive	4.18	33.33	Positive	39	Female	25.6369	Overweight	No	No	No	No	No	No	no	No	-	NO	-	-	-
CoronaVac	102	98.4	83.7937	Positive	-	-	-	-	-	-	-	-	-	33	Female	33.7778	Grade 1 obesity	No	Yes	No	Yes	No	No	no	No	-	NO	-	-	-
CoronaVac	103	113	89.5641	Positive	400	97.18	Positive	400	96.23	Positive	127	94.31	Positive	38	Female	30.2978	Grade 1 obesity	Yes	Yes	No	Yes	Yes	No	no	No	-	Losartan	-	-	-
CoronaVac	104	115	93.984	Positive	400	97.07	Positive	400	96.5	Positive	-	-	-	39	Female	27.0552	Overweight	No	No	No	No	No	No	no	No	-	NO	-	-	-
CoronaVac	107	89.7	75.6906	Positive	257	91.81	Positive	129	80.95	Positive	306	96.6	Positive	31	Female	23.2335	NORMAL	No	No	No	No	No	No	no	No	-	NO	-	-	-
CoronaVac	108	78.6	81.1541	Positive	-	-	-	-	-	-	-	-	-	39	Female	30.478	Grade 1 obesity	No	Yes	No	Yes	No	No	no	No	-	NO	-	-	-
CoronaVac	109	35.6	69.4291	Positive	375	95.02	Positive	200	95.29	Positive	400	96.81	Positive	33	Female	29.6427	Overweight	No	No	No	No	No	No	no	No	-	NO	-	-	-
CoronaVac	110	3.8	8.22591	Negative	-	-	-	-	-	-	-	-	-	37	Male	21.5139	NORMAL	Yes	No	No	No	No	No	no	No	-	NO	-	-	-
CoronaVac	111	42.2	92.1424	Positive	-	-	-	-	-	-	-	-	-	39	Male	26.8274	Overweight	Yes	No	No	No	No	No	no	No	-	NO	-	-	-
CoronaVac	112	3.8	3.19214	Negative	176	93.06	Positive	38.6	55.56	Positive	-	-	-	36	Male	27.4587	Overweight	No	Yes	No	No	No	No	no	No	-	Salbutamol	-	-	-
CoronaVac	113	3.8	1.84162	Negative	-	-	-	85.7	81.46	Positive	-	-	-	39	Male	27.5134	Overweight	No	No	No	No	No	No	no	No	-	AfrinLu	-	-	-
CoronaVac	114	3.8	6.3229	Negative	-	-	-	-	-	-	-	-	-	38	Male	19.9219	NORMAL	No	No	No	No	No	No	no	No	-	NO	-	-	-
CoronaVac	115	3.8	10.2517	Negative	-	-	-	-	-	-	-	-	-	39	Female	28.699	Overweight	No	No	No	No	No	No	no	No	-	Metamizol sodico	-	-	-
CoronaVac	116	25.5	74.8312	Positive	-	-	-	-	-	-	-	-	-	38	Female	-	-	No	No	No	No	No	No	no	No	-	NO	-	-	-
CoronaVac	117	24.9	44.7514	Positive	400	96.35	Positive	-	-	-	-	-	-	34	Male	30.0712	Grade 1 obesity	Yes	Yes	No	Yes	No	No	no	No	-	NO	-	-	-
CoronaVac	118	62.1	96.194	Positive	-	-	-	-	-	-	-	-	-	32	Female	31.2175	Grade 1 obesity	Yes	Yes	No	Yes	No	No	no	No	-	Omeprasol	-	-	-
CoronaVac	119	66.5	75.752	Positive	201	92.79	Positive	-	-	-	-	-	-	34	Male	33.4622	Grade 1 obesity	No	Yes	No	Yes	No	No	no	No	-	NO	-	-	-
CoronaVac	120	108	87.9067	Positive	-	-	-	-	-	-	-	-	-	24	Female	27.9431	Overweight	No	No	No	No	No	No	no	Yes	18	NO	-	-	-
CoronaVac	121	3.8	10.4359	Negative	-	-	-	70.3	91.51	Positive	400	96.81	Positive	37	Female	26.8923	Overweight	No	No	No	No	No	No	no	No	-	NO	-	-	-
CoronaVac	124	61.2	75.6292	Positive	-	-	-	-	-	-	-	-	-	30	Male	27.852	Overweight	No	No	No	No	No	No	no	No	-	NO	-	-	-
CoronaVac	125	284	96.6851	Positive	-	-	-	-	-	-	-	-	-	34	Female	34.1411	Grade 1 obesity	Yes	Yes	No	Yes	No	No	no	No	-	NO	-	-	-
CoronaVac	126	3.8	7.53495	Negative	22.1	25.14	Positive	61.9	40.67	Positive	400	96.75	Positive	32	Male	30.6425	Grade 1 obesity	No	Yes	No	Yes	No	No	no	No	-	NO	-	-	-
CoronaVac	127	179	88.6805	Positive	369	94.26	Positive	281	93.18	Positive	99.4	78.87	Positive	38	Female	32.4354	Grade 1 obesity	Yes	Yes	No	Yes	No	No	no	No	-	NO	-	-	-
CoronaVac	128	3.8	0	Negative	7.22	11.55	Negative	27.1	57.05	Positive	7.43	38.22	Positive	34	Female	20.5688	NORMAL	No	No	No	No	No	No	no	No	-	Paracetamol	Aspirina	-	-
CoronaVac	129	146	94.3403	Positive	-	-	-	-	-	-	-	-	-	-	Female	25.3906	Overweight	Yes	No	No	No	No	No	no	No	-	NO	-	-	-
CoronaVac	130	110	94.4138	Positive	305	96.21	Positive	154	96.42	Positive	108	95.89	Positive	30	Male	34.7656	Grade 1 obesity	Yes	Yes	No	Yes	No	No	no	No	-	NO	-	-	-
CoronaVac	131	39.5	63.1062	Positive	-	-	-	-	-	-	-	-	-	37	Female	23.2446	NORMAL	No	No	No	No	No	No	no	No	-	NO	-	-	-
CoronaVac	132	400	97.1148	Positive	-	-	-	-	-	-	-	-	-	37	Male	27.7447	Overweight	No	No	No	No	No	No	no	No	-	NO	-	-	-
CoronaVac	133	3.8	0	Negative	-	-	-	-	-	-	-	-	-	30	Male	-	-	No	No	No	No	No	No	no	No	-	NO	-	-	-
CoronaVac	134	8.42	37.6918	Positive	-	-	-	-	-	-	-	-	-	33	Male	24.9135	NORMAL	No	No	No	No	No	No	no	No	-	NO	-	-	-
CoronaVac	135	38.3	56.9061	Positive	-	-	-	-	-	-	-	-	-	31	Female	26.0584	Overweight	Yes	No	No	No	No	No	no	No	-	NO	-	-	-
CoronaVac	136	133	91.8355	Positive	-	-	-	400	96.35	Positive	-	-	-	37	Female	27.5862	Overweight	No	No	No	No	No	No	no	No	-	NO	-	-	-
CoronaVac	137	44.2	59.7299	Positive	-	-	-	-	-	-	-	-	-	34	Female	25.8065	Overweight	No	No	No	No	No	No	no	No	-	NO	-	-	-
CoronaVac	138	3.8	2.27133	Negative	-	-	-	-	-	-	-	-	-	31	Male	29.5106	Overweight	No	No	No	No	No	No	no	No	-	Velafeccina	-	-	-
CoronaVac	139	3.8	1.53468	Negative	47.5	59.9	Positive	90.9	81.89	Positive	-	-	-	36	Female	21.2306	NORMAL	No	No	No	No	No	No	no	No	-	NO	-	-	-
CoronaVac	140	44.3	60.0368	Positive	172	95.17	Positive	364	96	Positive	134	93.55	Positive	36	Female	22.3214	NORMAL	No	No	No	No	No	No	no	No	-	NO	-	-	-
CoronaVac	141	128	82.8729	Positive	-	-	-	-	-	-	-	-	-	31	Female	25.4767	Overweight	No	No	No	No	No	No	no	No	-	NO	-	-	-
CoronaVac	142	58.8	74.7698	Positive	400	97.18	Positive	-	-	-	-	-	-	30	Female	17.2584	Under weight	No	Yes	No	No	No	Yes	no	No	-	Leflumide	Prednisona	-	-
CoronaVac	143	3.8	0.184162	Negative	-	-	-	-	-	-	-	-	-	-	Female	32.8889	Grade 1 obesity	No	Yes	No	Yes	No	No	no	No	-	valproato de magnesio	-	-	-
CoronaVac	144	3.8	3.25353	Negative	9.45	15.82	Negative	304	96.57	Positive	112	95.21	Positive	41	Female	20.5761	NORMAL	No	No	No	No	No	No	no	No	-	Lebotiroxina sodica	-	-	-
CoronaVac	145	26.5	40.884	Positive	-	-	-	-	-	-	-	-	-	38	Female	23.5304	NORMAL	Yes	Yes	No	No	Yes	No	no	No	-	Losartan	Clonacepam	-	-
CoronaVac	146	50.5	65.132	Positive	-	-	-	-	-	-	-	-	-	31	Male	34.6809	Grade 1 obesity	Yes	Yes	No	Yes	No	No	no	No	-	NO	-	-	-
CoronaVac	147	3.8	7.42787	Negative	3.8	0	Negative	12.8	26.25	Negative	4.97	16.55	Negative	34	Female	20.1348	NORMAL	Yes	No	No	No	No	No	no	No	-	Olansapina	Clonacepam	-	-
CoronaVac	148	6.21	6.814	Negative	20.5	6.39	Positive	34.1	35.89	Positive	11.6	0	Negative	37	Male	26.2346	Overweight	No	No	No	No	No	No	no	No	-	NO	-	-	-
CoronaVac	149	3.8	7.24371	Negative	8.15	4.32	Negative	78.8	68.49	Positive	19.1	23.72	Positive	39	Male	31.2213	Grade 1 obesity	No	Yes	No	Yes	No	No	no	No	-	NO	-	-	-
CoronaVac	150	3.8	4.78821	Negative	169	87.22	Positive	-	-	-	-	-	-	31	Male	25.6896	Overweight	No	No	No	No	No	Yes	Yes	No	-	Tarv-atripla	-	-	-
CoronaVac	151	46.1	57.4586	Positive	164	77.03	Positive	139	83.3	Positive	67.4	68.2	Positive	37	Female	30.8532	Grade 1 obesity	No	Yes	No	Yes	No	No	no	No	-	Vitaminas	-	-	-
CoronaVac	152	142	93.6771	Positive	-	-	-	-	-	-	-	-	-	35	Male	-	-	Yes	No	No	No	No	No	no	No	-	NO	-	-	-
CoronaVac	154	3.8	9.76059	Negative	-	-	-	-	-	-	-	-	-	30	Female	24.4473	NORMAL	No	No	No	No	No	No	no	No	-	Aspirina	-	-	-
CoronaVac	155	3.8	2.45549	Negative	244	94.99	Positive	214	93.57	Positive	94.2	73.82	Positive	38	Female	34.8381	Grade 1 obesity	No	Yes	No	Yes	No	No	no	No	-	NO	-	-	-
CoronaVac	156	3.8	10.1289	Negative	-	-	-	-	-	-	-	-	-	37	Female	36.7627	Grade 2 obesity	No	Yes	Yes	Yes	Yes	No	no	No	-	Metformina	-	-	-
CoronaVac	157	3.8	6.75261	Negative	9.96	14.79	Negative	43.9	46.47	Positive	400	96.88	Positive	37	Female	24.6548	NORMAL	No	No	No	No	No	No	no	No	-	NO	-	-	-
CoronaVac	158	3.8	0.675261	Negative	8.49	41.57	Positive	66.7	69.67	Positive	-	-	-	36	Female	27.4077	Overweight	No	Yes	No	No	Yes	No	no	No	-	NO	-	-	-
CoronaVac	159	101	88.7661	Positive	-	-	-	-	-	-	-	-	-	31	Male	33.8021	Grade 1 obesity	Yes	Yes	No	Yes	No	No	no	No	-	NO	-	-	-
CoronaVac	160	65.1	71.224	Positive	-	-	-	-	-	-	-	-	-	33	Female	27.8876	Overweight	No	No	No	No	No	No	no	No	-	NO	-	-	-
CoronaVac	161	128	92.5673	Positive	400	94.84	Positive	302	96.12	Positive	138	94.31	Positive	40	Female	30.4867	Grade 1 obesity	Yes	Yes	No	Yes	No	No	no	No	-	NO	-	-	-
CoronaVac	162	400	95.9768	Positive	400	97.18	Positive	400	96.08	Positive	400	95.91	Positive	31	Female	23.7387	NORMAL	Yes	Yes	No	No	No	No	no	No	-	NO	-	-	-
CoronaVac	163	29	47.4258	Positive	-	-	-	-	-	-	-	-	-	-	Male	30.111	Grade 1 obesity	Yes	Yes	No	Yes	No	No	no	No	-	NO	-	-	-
CoronaVac	164	3.8	0	Negative	-	-	-	-	-	-	-	-	-	-	Female	-	-	No	No	No	No	No	No	no	No	-	NO	-	-	-
CoronaVac	165	312	96.7269	Positive	-	-	-	-	-	-	-	-	-	32	Female	29.7442	Overweight	Yes	No	No	No	No	No	no	No	-	Dualgos	Paracetamol	Ibuprofeno	-
CoronaVac	166	100	91.9536	Positive	-	-	-	-	-	-	-	-	-	39	Male	36.5713	Grade 2 obesity	No	Yes	No	Yes	No	No	no	No	-	NO	-	-	-
CoronaVac	167	100	75.1108	Positive	381	94.13	Positive	-	-	-	85.9	60.65	Positive	31	Female	32.0513	Grade 1 obesity	Yes	Yes	No	Yes	No	No	no	No	-	NO	-	-	-
CoronaVac	168	78.8	83.9755	Positive	400	94.13	Positive	-	-	-	157	94.18	Positive	31	Male	25.5937	Overweight	Yes	No	No	No	No	No	no	No	-	NO	-	-	-
CoronaVac	169	3.8	5.14831	Negative	3.8	5.41	Negative	12.8	13.9	Negative	241	95.22	Positive	37	Female	28.4444	Overweight	No	No	No	No	No	No	no	No	-	NO	-	-	-
CoronaVac	170	3.8	0	Negative	41.4	50.35	Positive	53.7	70.53	Positive	400	96.95	Positive	39	Male	30.8248	Grade 1 obesity	No	Yes	No	Yes	No	No	no	No	-	NO	-	-	-
CoronaVac	172	3.8	0	Negative	-	-	-	31.1	48.66	Positive	-	-	-	30	Female	35.1111	Grade 2 obesity	No	Yes	No	Yes	No	No	no	No	-	NO	-	-	-
CoronaVac	173	3.8	0	Negative	-	-	-	12.9	55.79	Positive	-	-	-	37	Male	29.4107	Overweight	No	No	No	No	No	No	no	No	-	NO	-	-	-
CoronaVac	174	3.8	4.69882	Negative	-	-	-	-	-	-	-	-	-	32	Female	20	NORMAL	No	No	No	No	No	No	no	No	-	NO	-	-	-
CoronaVac	175	9.75	5.7338	Negative	-	-	-	400	96.31	Positive	-	-	-	54	Female	26.6667	Overweight	No	No	No	No	No	No	no	No	-	NO	-	-	-
CoronaVac	176	3.8	0	Negative	-	-	-	-	-	-	-	-	-	-	Male	-	-	No	No	No	No	No	No	no	No	-	NO	-	-	-
CoronaVac	178	7.54	7.92797	Negative	121	91.81	Positive	-	-	-	-	-	-	34	Male	28.3737	Overweight	No	Yes	No	No	No	No	no	No	-	clindamicina	-	-	-
CoronaVac	180	56.2	72.5523	Positive	276	96.61	Positive	223	96.35	Positive	400	96.88	Positive	39	Female	23.0112	NORMAL	No	No	No	No	No	No	no	No	-	NO	-	-	-
CoronaVac	182	3.8	5.6096	Negative	9.58	11.63	Negative	7.15	22.9	Negative	-	-	-	40	Male	24.5089	NORMAL	No	No	No	No	No	No	no	No	-	NO	-	-	-
CoronaVac	184	60.4	65.7214	Positive	-	-	-	-	-	-	-	-	-	45	Female	32.8824	Grade 1 obesity	Yes	Yes	No	Yes	No	No	no	No	-	NO	-	-	-
CoronaVac	185	12	17.0772	Negative	-	-	-	-	-	-	-	-	-	38	Female	23.8367	NORMAL	Yes	No	No	No	No	No	no	No	-	NO	-	-	-
CoronaVac	187	3.8	8.92155	Negative	-	-	-	-	-	-	-	-	-	31	Male	24.2215	NORMAL	No	No	No	No	No	No	no	No	-	Regenesis (vitamina)	-	-	-
CoronaVac	188	3.8	7.67957	Negative	25.1	30.42	Positive	400	96.23	Positive	126	96.39	Positive	40	Female	26.1719	Overweight	No	Yes	No	No	No	No	no	No	-	Balproato	-	-	-
CoronaVac	192	3.8	0.393293	Negative	4.4	6.16	Negative	36.8	73.74	Positive	400	96.67	Positive	38	Female	32.0312	Grade 1 obesity	No	Yes	No	Yes	No	No	no	No	-	NO	-	-	-
CoronaVac	193	126	85.3032	Positive	-	-	-	-	-	-	-	-	-	52	Female	-	-	Yes	No	No	No	No	No	no	No	-	NO	-	-	-
CoronaVac	194	3.8	5.8994	Negative	-	-	-	3.8	11.75	Negative	35.8	45.92	Positive	59	Male	25.1429	Overweight	No	Yes	Yes	No	Yes	No	no	No	-	NO	-	-	-
CoronaVac	195	149	83.8543	Positive	-	-	-	-	-	-	-	-	-	30	Female	28.6851	Overweight	Yes	No	No	No	No	No	no	No	-	NO	-	-	-
CoronaVac	196	3.8	4.61602	Negative	-	-	-	-	-	-	-	-	-	50	Female	20.7756	NORMAL	No	No	No	No	No	No	no	No	-	Clonacepam	-	-	-
CoronaVac	197	23	31.1116	Positive	-	-	-	-	-	-	-	-	-	31	Male	24.3824	NORMAL	Yes	No	No	No	No	No	no	No	-	NO	-	-	-
CoronaVac	198	31	48.1267	Positive	-	-	-	-	-	-	-	-	-	34	Female	34.4132	Grade 1 obesity	No	Yes	No	Yes	No	No	no	No	-	NO	-	-	-
CoronaVac	199	82.4	62.6578	Positive	-	-	-	-	-	-	-	-	-	33	Male	26.3958	Overweight	Yes	No	No	No	No	No	no	No	-	NO	-	-	-
CoronaVac	200	3.8	0	Negative	-	-	-	-	-	-	-	-	-	32	Female	22.86	NORMAL	No	No	No	No	No	No	no	No	-	NO	-	-	-
CoronaVac	206	68.2	63.9412	Positive	-	-	-	-	-	-	-	-	-	38	Female	24.8358	NORMAL	No	No	No	No	No	No	no	No	-	NO	-	-	-
CoronaVac	250	3.8	9.54254	Negative	-	-	-	-	-	-	-	-	-	59	Female	-	-	No	No	No	No	No	No	no	No	-	NO	-	-	-
CoronaVac	252	364	97.723	Positive	-	-	-	-	-	-	-	-	-	36	Male	33.241	Grade 1 obesity	No	Yes	No	Yes	No	No	no	No	-	NO	-	-	-
CoronaVac	253	3.8	7.01718	Negative	-	-	-	-	-	-	-	-	-	35	Female	25.7117	Overweight	No	No	No	No	No	No	no	No	-	NO	-	-	-
CoronaVac	254	3.8	6.85158	Negative	26.5	33.83	Positive	75.9	72.22	Positive	24.7	33.77	Positive	37	Male	30.2992	Grade 1 obesity	No	Yes	No	Yes	No	No	no	No	-	NO	-	-	-
CoronaVac	255	53.4	57.0689	Positive	400	97.01	Positive	400	96.15	Positive	400	96.67	Positive	49	Female	29.3878	Overweight	No	No	No	No	No	No	no	No	-	NO	-	-	-
CoronaVac	256	3.8	1.63527	Negative	3.8	0	Negative	-	-	-	-	-	-	-	Female	-	-	No	Yes	Yes	No	No	No	no	No	-	Novotiral	-	-	-
CoronaVac	257	156	95.7773	Positive	400	96.79	Positive	400	96.32	Positive	400	96.74	Positive	63	Male	30.1103	Grade 1 obesity	No	Yes	No	Yes	No	No	no	No	-	NO	-	-	-
CoronaVac	259	48	44.6491	Positive	125	88.7	Positive	99.6	85.7	Positive	225	96.7	Positive	34	Male	30.4867	Grade 1 obesity	No	Yes	No	Yes	No	No	no	No	-	NO	-	-	-
CoronaVac	260	90	76.8578	Positive	-	-	-	-	-	-	-	-	-	-	Female	34.0136	Grade 1 obesity	Yes	Yes	No	Yes	No	No	no	No	-	NO	-	-	-
CoronaVac	262	3.8	1.92507	Negative	3.8	5.62	Negative	32.5	50.47	Positive	384	96.67	Positive	45	Male	27.6095	Overweight	No	No	No	No	No	No	no	No	-	NO	-	-	-
CoronaVac	263	3.8	3.58104	Negative	-	-	-	-	-	-	-	-	-	55	Female	35.8408	Grade 2 obesity	No	Yes	No	Yes	Yes	No	no	No	-	Losartan	-	-	-
CoronaVac	264	50.9	45.2287	Positive	-	-	-	-	-	-	-	-	-	-	Female	-	-	No	Yes	Yes	No	No	No	no	No	-	NO	-	-	-
CoronaVac	267	4.05	5.8994	Negative	-	-	-	-	-	-	-	-	-	33	Male	28.125	Overweight	No	No	No	No	No	No	no	No	-	NO	-	-	-
CoronaVac	268	14.1	61.9954	Positive	-	-	-	-	-	-	-	-	-	55	Male	-	-	No	No	No	No	No	No	no	No	-	NO	-	-	-
CoronaVac	269	186	91.8029	Positive	-	-	-	-	-	-	-	-	-	30	Male	40.0367	Grade 3 obesity	No	Yes	No	Yes	No	No	no	No	-	NO	-	-	-
CoronaVac	271	3.8	0	Negative	24.8	57.16	Positive	-	-	-	-	-	-	24	Female	24.9135	NORMAL	No	Yes	No	No	No	No	no	Yes	17	NO	-	-	-
CoronaVac	272	400	97.3504	Positive	-	-	-	-	-	-	-	-	-	-	Male	-	-	Yes	No	No	No	No	No	no	No	-	NO	-	-	-
CoronaVac	273	49.8	39.35	Positive	-	-	-	-	-	-	-	-	-	35	Male	30.6148	Grade 1 obesity	No	Yes	No	Yes	No	No	no	No	-	NO	-	-	-
CoronaVac	274	3.8	2.09066	Negative	-	-	-	-	-	-	-	-	-	31	Male	25.58	Overweight	No	No	No	No	No	No	no	No	-	NO	-	-	-
CoronaVac	277	157	94.2869	Positive	-	-	-	-	-	-	-	-	-	38	Male	25.5102	Overweight	No	No	No	No	No	No	no	No	-	Omeprasol	-	-	-
CoronaVac	278	172	87.5388	Positive	-	-	-	-	-	-	-	-	-	44	Male	-	-	No	Yes	Yes	No	Yes	No	no	No	-	Acelis	-	-	-
CoronaVac	279	3.8	4.65742	Negative	151	95.83	Positive	-	-	-	-	-	-	45	Female	33.6593	Grade 1 obesity	No	Yes	No	Yes	No	No	no	No	-	Acido folico	Hierro	-	-
CoronaVac	280	97.2	77.0648	Positive	-	-	-	-	-	-	-	-	-	30	Female	-	-	No	No	No	No	No	No	no	No	-	NO	-	-	-
CoronaVac	281	33.3	19.5612	Positive	-	-	-	-	-	-	-	-	-	34	Male	28.0102	Overweight	No	No	No	No	No	No	no	No	-	NO	-	-	-
CoronaVac	282	3.8	11.9437	Negative	-	-	-	-	-	-	-	-	-	47	Male	30.8642	Grade 1 obesity	No	Yes	No	Yes	Yes	No	no	No	-	Losartan	-	-	-
CoronaVac	283	3.8	6.60319	Negative	-	-	-	-	-	-	-	-	-	36	Female	32.8392	Grade 1 obesity	No	Yes	No	Yes	No	No	no	No	-	NO	-	-	-
CoronaVac	284	174	92.5067	Positive	-	-	-	-	-	-	-	-	-	43	Male	29.4023	Overweight	No	No	No	No	No	No	no	No	-	NO	-	-	-
CoronaVac	285	3.8	8.71455	Negative	-	-	-	-	-	-	-	-	-	-	Male	-	-	No	No	No	No	No	No	no	No	-	NO	-	-	-
CoronaVac	286	46.9	59.6357	Positive	400	95.02	Positive	198	94.98	Positive	400	96.74	Positive	30	Male	32.872	Grade 1 obesity	No	Yes	No	Yes	No	No	no	No	-	NO	-	-	-
CoronaVac	287	4.97	3.99503	Negative	-	-	-	-	-	-	-	-	-	33	Female	28.3039	Overweight	No	No	No	No	No	No	no	No	-	Paracetamol	Bioelectro	-	-
CoronaVac	288	4.74	8.96295	Negative	-	-	-	-	-	-	-	-	-	32	Female	35.4442	Grade 2 obesity	No	Yes	No	Yes	No	No	no	No	-	N	-	-	-
CoronaVac	289	30.5	33.3885	Positive	-	-	-	-	-	-	-	-	-	38	Female	33.2986	Grade 1 obesity	Yes	Yes	No	Yes	No	No	no	No	-	Metformina	-	-	-
CoronaVac	351	36.3	41.9582	Positive	209	92.11	Positive	400	94.12	Positive	-	-	-	31	Male	28.4005	Overweight	No	No	No	No	No	No	no	No	-		-	-	-
CoronaVac	352	3.8	2.83585	Negative	-	-	-	-	-	-	-	-	-	35	Male	29.3878	Overweight	Yes	Yes	No	No	Yes	No	no	No	-	NO	-	-	-
CoronaVac	353	3.8	0	Negative	-	-	-	-	-	-	-	-	-	37	Female	-	-	No	No	No	No	No	No	no	No	-		-	-	-
CoronaVac	354	4.96	0	Negative	6	2.78	Negative	30.2	33.46	Positive	400	96.6	Positive	23	Male	24.1633	NORMAL	No	No	No	No	No	No	no	No	-	SALBUTAMOL	-	-	-
CoronaVac	355	10.2	28.61	Negative	161	93.95	Positive	82	79.1	Positive	-	-	-	20	Female	22.0604	NORMAL	No	No	No	No	No	No	no	No	-	NO	-	-	-
CoronaVac	356	69.3	71.74	Positive	213	94.39	Positive	274	95.63	Positive	-	-	-	22	Female	27.6817	Overweight	No	No	No	No	No	No	no	No	-	Ibuprofeno	-	-	-
